# Supplementary material for: Serum Calprotectin in Hospitalized Patients with COVID-19 in Relation to High-Dimensional Serum Proteomic Patterns
Source: Int J Mol Sci. 2026 Jan 26;27(3):1243. doi: 10.3390/ijms27031243 (PMC12898007; doi:10.3390/ijms27031243)
Supplement: Supplementary file 1 [file ijms-27-01243-s001.zip]

Archive with 2 entries (2 files):
- Suppementary_excel1.xlsx
- Supplementary Material.pdf
