# Supplementary material for: Serum Calprotectin in Hospitalized Patients with COVID-19 in Relation to High-Dimensional Serum Proteomic Patterns
Source: Int J Mol Sci. 2026 Jan 26;27(3):1243. doi: 10.3390/ijms27031243 (PMC12898007; doi:10.3390/ijms27031243)
Supplement: Supplementary file 1 [file ijms-27-01243-s001.zip › Suppementary_excel1.xlsx]

## Sheet: Sheet1
Protein	R-value	P-value	FDR-adjust
PAG1	0.653066	0	0
CLTA	0.618244	0	0
NADK	0.622556	0	0
PSIP1	0.620547	0	0
ARID4B	0.63666	0	0
PXN	0.596768	0	0
FGR	0.628356	0	0
ING1	0.630458	0	0
CERT	0.637765	0	0
GPKOW	0.626773	0	0
PQBP1	0.613071	0	0
FUS	0.618981	0	0
POLR2F	0.63087	0	0
APBB1IP	0.641095	0	0
S100A12	0.833527	0	0
HSPA1A	0.586189	4.44089e-16	3.82178e-14
LBR	0.584512	4.44089e-16	3.82178e-14
PPP1R2	0.581026	8.88178e-16	6.83897e-14
DPY30	0.580399	8.88178e-16	6.83897e-14
MAD1L1	0.572468	2.66454e-15	1.94911e-13
NPM1	0.568254	4.44089e-15	3.09382e-13
GBP2	0.56408	7.99361e-15	5.31575e-13
SRPK2	0.562098	1.04361e-14	6.36167e-13
SERPINB1	0.562257	1.02141e-14	6.36167e-13
BLMH	0.552351	3.68594e-14	2.15701e-12
DFFA	0.547994	6.39488e-14	3.59835e-12
FMNL1	0.547538	6.75016e-14	3.65758e-12
TXLNA	0.543846	1.07025e-13	5.59208e-12
SETMAR	0.542758	1.22569e-13	6.18338e-12
CKAP4	0.540881	1.54321e-13	7.52572e-12
HMOX2	0.539634	1.79856e-13	8.48805e-12
HGF	0.538497	2.06501e-13	9.37147e-12
XRCC4	0.538306	2.11386e-13	9.37147e-12
PPP3R1	0.534702	3.26406e-13	1.4045e-11
MAPK9	0.534426	3.37508e-13	1.41078e-11
S100P	0.532985	4.01013e-13	1.62967e-11
IL16	0.529624	5.97744e-13	2.36351e-11
JUN	0.528093	7.16094e-13	2.75696e-11
AREG	0.522566	1.36291e-12	5.11266e-11
CTSL	0.522078	1.44196e-12	5.27396e-11
SERPINB8	0.521535	1.53499e-12	5.47731e-11
IL1RL1	0.521013	1.62981e-12	5.67716e-11
TIMP1	0.519604	1.91536e-12	6.51667e-11
EZR	0.515007	3.22653e-12	1.04898e-10
NFKBIE	0.515199	3.15747e-12	1.04898e-10
TRIAP1	0.512805	4.13092e-12	1.31381e-10
LTA4H	0.509703	5.83267e-12	1.81557e-10
NBN	0.508152	6.92246e-12	2.10991e-10
B4GALT1	0.507273	7.62479e-12	2.27654e-10
KRT19	0.506351	8.43592e-12	2.46835e-10
ATP5IF1	0.504014	1.08846e-11	3.12239e-10
HEXIM1	0.500575	1.57823e-11	4.41222e-10
ELOA	0.500457	1.59841e-11	4.41222e-10
FOSB	0.495853	2.61129e-11	7.07466e-10
BACH1	0.495499	2.71096e-11	7.0824e-10
VSIG4	0.495637	2.67169e-11	7.0824e-10
NMNAT1	0.49449	3.01532e-11	7.47697e-10
USO1	0.494683	2.95484e-11	7.47697e-10
HS6ST1	0.494539	3e-11	7.47697e-10
TNFRSF10B	0.492766	3.61404e-11	8.81224e-10
S100A11	0.491635	4.06781e-11	9.75608e-10
LRPAP1	0.491245	4.23659e-11	9.8383e-10
TMSB10	0.491348	4.19136e-11	9.8383e-10
DCTPP1	0.490546	4.55658e-11	1.04161e-09
NUDC	0.489513	5.07225e-11	1.14165e-09
ILKAP	0.489125	5.28044e-11	1.1705e-09
CALCA	0.488697	5.51943e-11	1.20521e-09
BAG3	0.488454	5.66014e-11	1.21776e-09
CCL23	0.487831	6.03562e-11	1.27973e-09
RNF41	0.486552	6.88454e-11	1.43887e-09
AGR2	0.485604	7.58718e-11	1.56339e-09
LPCAT2	0.483542	9.36415e-11	1.90274e-09
SPP1	0.483366	9.53335e-11	1.91059e-09
RAD23B	0.48023	1.30897e-10	2.58787e-09
LDLR	0.479537	1.40333e-10	2.73742e-09
MPHOSPH8	0.478116	1.61803e-10	3.1147e-09
NDUFS6	0.476727	1.85833e-10	3.53083e-09
RASSF2	0.476367	1.92612e-10	3.61271e-09
SLC39A14	0.475858	2.02576e-10	3.75151e-09
CDKN1A	0.473788	2.48593e-10	4.54615e-09
LYN	0.473583	2.53658e-10	4.58151e-09
CEBPB	0.471171	3.21361e-10	5.73355e-09
F9	0.469326	3.8462e-10	6.7795e-09
CCL7	0.467571	4.55889e-10	7.94007e-09
DEFA1_DEFA1B	0.466085	5.26044e-10	9.05415e-09
CLEC5A	0.465629	5.49597e-10	9.34954e-09
PFDN2	0.464534	6.10417e-10	1.02648e-08
PREB	0.463302	6.86597e-10	1.12864e-08
LAT2	0.463328	6.84874e-10	1.12864e-08
PFKFB2	0.461302	8.30176e-10	1.3495e-08
PLAUR	0.457873	1.14634e-09	1.84296e-08
HCLS1	0.456278	1.33047e-09	2.11574e-08
CAMKK1	0.455705	1.40331e-09	2.20757e-08
SPINK1	0.454094	1.62929e-09	2.53581e-08
SRP14	0.451816	2.00974e-09	3.09501e-08
GRPEL1	0.451541	2.06118e-09	3.14116e-08
COX5B	0.450362	2.29609e-09	3.46308e-08
CCN4	0.450247	2.32026e-09	3.46381e-08
PLIN3	0.449345	2.51923e-09	3.72286e-08
PRTN3	0.449084	2.57983e-09	3.77429e-08
TRIM21	0.448685	2.67502e-09	3.87481e-08
VCAN	0.447942	2.86159e-09	4.10441e-08
RETN	0.445425	3.59171e-09	5.10162e-08
NUDT5	0.445179	3.67206e-09	5.16559e-08
CST7	0.441624	5.04437e-09	7.02849e-08
PARP1	0.441137	5.26759e-09	7.27027e-08
IL6	0.440551	5.54832e-09	7.5538e-08
FCAR	0.440494	5.57629e-09	7.5538e-08
CDC37	0.439368	6.1592e-09	8.26689e-08
WARS	0.435607	8.56394e-09	1.11866e-07
RCOR1	0.434725	9.24716e-09	1.19722e-07
OGFR	0.434233	9.65046e-09	1.23848e-07
THOP1	0.432007	1.16968e-08	1.48803e-07
TACSTD2	0.431828	1.18785e-08	1.49813e-07
INPPL1	0.431724	1.19849e-08	1.49862e-07
TNC	0.431306	1.24233e-08	1.53867e-07
ENO1	0.428856	1.53213e-08	1.86792e-07
FXYD5	0.427008	1.79255e-08	2.14959e-07
HPCAL1	0.426422	1.88382e-08	2.24068e-07
CXCL16	0.42274	2.56707e-08	3.02872e-07
CEP43	0.422213	2.68252e-08	3.13962e-07
GOLM2	0.420524	3.08694e-08	3.58428e-07
PLA2G4A	0.418689	3.59285e-08	4.13885e-07
F3	0.418232	3.73084e-08	4.26424e-07
PRKRA	0.417629	3.92028e-08	4.44603e-07
CAPG	0.41525	4.76311e-08	5.36033e-07
IL1R2	0.413745	5.38336e-08	6.0121e-07
PDGFC	0.413243	5.60694e-08	6.21436e-07
BRK1	0.413004	5.7169e-08	6.28859e-07
OSM	0.412362	6.02137e-08	6.57408e-07
FKBP4	0.411272	6.57438e-08	7.12468e-07
FSTL3	0.411016	6.71134e-08	7.21962e-07
DNAJB1	0.41045	7.02332e-08	7.50009e-07
IL24	0.410003	7.27963e-08	7.68861e-07
LSP1	0.40996	7.30497e-08	7.68861e-07
APEX1	0.407019	9.23621e-08	9.65184e-07
ENO2	0.404887	1.09324e-07	1.11847e-06
REG1B	0.403993	1.17291e-07	1.19164e-06
ZBTB17	0.403415	1.22737e-07	1.23837e-06
MMP9	0.403165	1.25172e-07	1.25429e-06
STAT5B	0.403001	1.26787e-07	1.26184e-06
EGLN1	0.402166	1.35347e-07	1.33792e-06
AGRP	0.40162	1.41242e-07	1.38683e-06
ENAH	0.400905	1.49335e-07	1.45651e-06
HDGF	0.400758	1.51051e-07	1.4635e-06
MMP8	0.399491	1.66657e-07	1.60407e-06
NCF2	0.398827	1.75436e-07	1.67754e-06
TNFRSF12A	0.3983	1.82728e-07	1.72472e-06
LGALS9	0.396723	2.06287e-07	1.92228e-06
LILRA5	0.395946	2.18942e-07	2.02729e-06
INPP1	0.39511	2.334e-07	2.14757e-06
NOS1	0.394355	2.4722e-07	2.26052e-06
TXNRD1	0.392155	2.92141e-07	2.65467e-06
SSB	0.391806	2.99933e-07	2.70865e-06
PTPN6	0.389838	3.47815e-07	3.1218e-06
LIF	0.389671	3.522e-07	3.14188e-06
TDRKH	0.388752	3.77286e-07	3.34527e-06
WFDC2	0.388487	3.84836e-07	3.39166e-06
CEP85	0.386214	4.55752e-07	3.9926e-06
TNFRSF1A	0.385091	4.95221e-07	4.31255e-06
NUCB2	0.384477	5.18182e-07	4.4858e-06
PDCD5	0.383412	5.60421e-07	4.82292e-06
CLSPN	0.382965	5.79092e-07	4.91519e-06
HAVCR2	0.382915	5.81223e-07	4.91519e-06
PVR	0.382253	6.10107e-07	5.10908e-06
EPS8L2	0.38223	6.11134e-07	5.10908e-06
SIGLEC10	0.381674	6.36467e-07	5.26074e-06
CRELD2	0.381743	6.33253e-07	5.26074e-06
NAMPT	0.37992	7.23124e-07	5.87739e-06
SF3B4	0.379979	7.20039e-07	5.87739e-06
GDF15	0.379491	7.45982e-07	6.02968e-06
MATN3	0.376411	9.31527e-07	7.48804e-06
SMOC1	0.375774	9.75066e-07	7.7952e-06
MB	0.375588	9.88138e-07	7.85677e-06
MNDA	0.375081	1.02461e-06	8.0784e-06
ZBTB16	0.375048	1.02706e-06	8.0784e-06
MET	0.374873	1.03996e-06	8.13613e-06
VWA1	0.373711	1.12969e-06	8.79112e-06
AHCY	0.373547	1.14298e-06	8.8475e-06
PADI2	0.371592	1.31265e-06	1.00545e-05
SEPTIN9	0.371505	1.32082e-06	1.00644e-05
MAX	0.3713	1.34003e-06	1.01578e-05
IL15	0.371027	1.36605e-06	1.03017e-05
TFPI	0.369971	1.47145e-06	1.09834e-05
CD274	0.369585	1.51179e-06	1.11704e-05
HGS	0.369602	1.51005e-06	1.11704e-05
GALNT2	0.368681	1.61058e-06	1.18406e-05
PRDX1	0.368051	1.68305e-06	1.23115e-05
VAT1	0.367761	1.71739e-06	1.24383e-05
LAP3	0.367031	1.80692e-06	1.30223e-05
VAMP5	0.366892	1.82448e-06	1.30844e-05
CLPP	0.366595	1.86257e-06	1.32924e-05
LILRB4	0.365188	2.05316e-06	1.45814e-05
CTSB	0.364526	2.14919e-06	1.51897e-05
HARS1	0.363559	2.29707e-06	1.60795e-05
ITGB6	0.363371	2.32691e-06	1.62108e-05
ACP5	0.363078	2.37427e-06	1.64623e-05
STX6	0.362616	2.45067e-06	1.69119e-05
GFRA1	0.362203	2.52102e-06	1.73158e-05
MFGE8	0.361345	2.67304e-06	1.82741e-05
CASP1	0.360941	2.74779e-06	1.86978e-05
CSTB	0.359272	3.07762e-06	2.07491e-05
CXCL13	0.358568	3.2278e-06	2.16618e-05
ACTN4	0.358116	3.32772e-06	2.22304e-05
CXCL10	0.357906	3.37514e-06	2.23644e-05
CD38	0.357858	3.38616e-06	2.23644e-05
FXN	0.357825	3.39364e-06	2.23644e-05
CLEC4G	0.357739	3.41336e-06	2.23935e-05
VWF	0.356657	3.67115e-06	2.38707e-05
RWDD1	0.356552	3.697e-06	2.39323e-05
LGALS3	0.356038	3.82683e-06	2.45829e-05
ITIH3	0.356021	3.8311e-06	2.45829e-05
NID1	0.355376	4.00012e-06	2.54443e-05
ICA1	0.354372	4.27715e-06	2.70886e-05
ADM	0.353767	4.45305e-06	2.80811e-05
TIGAR	0.353218	4.6184e-06	2.89988e-05
TNFRSF6B	0.352428	4.86656e-06	3.04264e-05
RRM2	0.351798	5.07353e-06	3.15013e-05
LRP1	0.351774	5.08155e-06	3.15013e-05
ACTA2	0.350401	5.56283e-06	3.41951e-05
SCRN1	0.348664	6.23326e-06	3.81281e-05
PODXL2	0.348611	6.25477e-06	3.81281e-05
ADA	0.347069	6.91584e-06	4.18712e-05
AIF1	0.346561	7.14782e-06	4.3034e-05
SPON1	0.34589	7.46546e-06	4.43982e-05
CEACAM5	0.345914	7.45391e-06	4.43982e-05
SOD2	0.345387	7.71216e-06	4.56797e-05
LTBP2	0.345271	7.77042e-06	4.58392e-05
ABL1	0.34482	8.00003e-06	4.70042e-05
TXNDC5	0.344487	8.17335e-06	4.77058e-05
EPHB4	0.343355	8.79047e-06	5.06317e-05
LBP	0.343041	8.96914e-06	5.14583e-05
AMFR	0.342782	9.1191e-06	5.21142e-05
FRZB	0.340556	1.05104e-05	5.95998e-05
PIGR	0.340478	1.05624e-05	5.96633e-05
REG1A	0.339922	1.09421e-05	6.13346e-05
GLRX	0.339283	1.13941e-05	6.36243e-05
CD40	0.339214	1.14437e-05	6.36581e-05
TGFA	0.338865	1.16987e-05	6.48303e-05
MATN2	0.337984	1.23675e-05	6.8021e-05
TNFRSF11B	0.337888	1.24426e-05	6.81781e-05
IRAG2	0.33698	1.3173e-05	7.19109e-05
HMOX1	0.335822	1.41644e-05	7.70355e-05
ACE2	0.33573	1.42464e-05	7.71942e-05
P4HB	0.335493	1.44583e-05	7.77665e-05
PPCDC	0.335026	1.48857e-05	7.97719e-05
THBD	0.334895	1.50076e-05	8.01318e-05
TNFRSF10C	0.334777	1.51185e-05	8.04304e-05
SEMA4C	0.333262	1.66105e-05	8.77297e-05
RRM2B	0.33298	1.69039e-05	8.89585e-05
CPPED1	0.332465	1.74499e-05	9.15027e-05
SPINT2	0.332267	1.76647e-05	9.19696e-05
BCAM	0.331922	1.80457e-05	9.36199e-05
YTHDF3	0.331199	1.88672e-05	9.71928e-05
CA4	0.330927	1.91855e-05	9.83356e-05
CTSC	0.330895	1.92235e-05	9.83356e-05
SDC1	0.330604	1.95691e-05	9.97547e-05
IL2RA	0.3304	1.98167e-05	0.000100666
PTX3	0.330238	2.00144e-05	0.000101319
NRP2	0.330042	2.02558e-05	0.000102187
IGFBP2	0.329551	2.0874e-05	0.000104584
TBL1X	0.329194	2.13345e-05	0.000106527
SPINT1	0.328909	2.1709e-05	0.000108028
ADAM8	0.328335	2.24819e-05	0.000111495
FABP5	0.327501	2.36522e-05	0.000116903
ATOX1	0.32589	2.60759e-05	0.000127589
CXCL11	0.324792	2.78601e-05	0.000135864
MPO	0.324548	2.82713e-05	0.000136505
FLT1	0.324551	2.82655e-05	0.000136505
PGLYRP1	0.323929	2.93413e-05	0.000140742
CCL20	0.323599	2.99273e-05	0.000143084
EIF4EBP1	0.322707	3.15673e-05	0.000150433
HS3ST3B1	0.321944	3.30371e-05	0.000156926
SFTPA1	0.321592	3.37368e-05	0.000159731
ANGPTL4	0.320861	3.52337e-05	0.000165746
FEN1	0.320722	3.55258e-05	0.000166584
IDI2	0.320281	3.64663e-05	0.00016966
HTRA2	0.31963	3.78966e-05	0.000175452
CA3	0.319258	3.87383e-05	0.000178783
STK11	0.318072	4.15404e-05	0.000190223
TYMP	0.318045	4.16071e-05	0.000190223
MZB1	0.317651	4.25797e-05	0.000194063
NRTN	0.317204	4.37097e-05	0.000197368
RELT	0.317216	4.36797e-05	0.000197368
CASP8	0.316277	4.61453e-05	0.000207725
PLA2G2A	0.316099	4.66252e-05	0.000209241
LAT	0.315344	4.87219e-05	0.000217318
CCL15	0.314136	5.22622e-05	0.0002324
TNFRSF8	0.313729	5.35084e-05	0.000237221
IL1RN	0.313267	5.49557e-05	0.000242901
ATP6AP2	0.310552	6.42369e-05	0.000280533
ANXA3	0.309194	6.94117e-05	0.00030223
ST6GAL1	0.308469	7.2333e-05	0.000314015
LCN2	0.308346	7.284e-05	0.000315281
AZU1	0.307086	7.82261e-05	0.000336602
AGER	0.307004	7.85894e-05	0.000337174
MITD1	0.306437	8.1144e-05	0.000347116
GPC1	0.305375	8.61354e-05	0.000365264
PADI4	0.304558	9.01724e-05	0.000379087
SUGT1	0.304485	9.05428e-05	0.000379553
CXCL8	0.304154	9.22352e-05	0.000385543
MGMT	0.303137	9.7619e-05	0.000405729
HSPB6	0.303187	9.73486e-05	0.000405729
CDHR2	0.302892	9.89605e-05	0.000408981
ICAM1	0.302479	0.000101256	0.000417289
TNFRSF1B	0.301821	0.000105022	0.000431593
MCFD2	0.301289	0.000108161	0.000443247
CCDC80	0.301139	0.000109062	0.00044569
NDRG1	0.30045	0.000113293	0.000461693
TINAGL1	0.300007	0.000116091	0.000470474
MANSC1	0.299895	0.000116814	0.000472097
TNFRSF10A	0.29746	0.000133482	0.000536494
LAIR1	0.297191	0.000135455	0.000542935
PRDX3	0.294958	0.000152908	0.000611214
TNFRSF11A	0.294376	0.000157791	0.000629016
SERPINB6	0.294125	0.000159946	0.000635871
IGSF3	0.294002	0.00016101	0.000638367
BCR	0.293678	0.000163841	0.000647837
MDK	0.29349	0.000165502	0.000652641
WWP2	0.291221	0.000186888	0.000734993
RSPO3	0.290787	0.000191256	0.000750153
CSF1	0.29073	0.000191838	0.000750426
VMO1	0.289763	0.000201952	0.000787882
FURIN	0.289657	0.000203085	0.000790194
GPR37	0.289259	0.000207418	0.000804914
RABEPK	0.28845	0.000216483	0.00083566
SFTPD	0.288186	0.00021951	0.000839272
IL11	0.288169	0.000219714	0.000839272
ASGR1	0.288208	0.000219256	0.000839272
PTS	0.287789	0.000224151	0.000853991
CD177	0.287511	0.000227459	0.000864342
CEACAM3	0.287214	0.000231043	0.000875688
CREG1	0.28648	0.000240103	0.000907675
PCSK9	0.28626	0.000242894	0.000915861
PAPPA	0.286117	0.000244714	0.000920353
PDGFRA	0.286061	0.000245438	0.000920706
TNNI3	0.285335	0.000254918	0.000951392
RSPO1	0.285077	0.00025837	0.000961819
CCN1	0.28416	0.000270999	0.00100373
IL18BP	0.283737	0.000277021	0.00102344
ACP6	0.283663	0.000278076	0.00102475
PTPN1	0.283536	0.000279916	0.00102894
PRKAR1A	0.283315	0.000283146	0.00103561
CD59	0.282539	0.000294732	0.00107529
CDC27	0.282469	0.000295796	0.00107649
PRDX6	0.281779	0.000306517	0.00110999
DIABLO	0.281584	0.000309605	0.0011184
F11R	0.28131	0.000313991	0.00113145
KRT18	0.280708	0.00032385	0.00116125
TNFRSF14	0.280658	0.000324678	0.00116138
SFRP1	0.280338	0.000330057	0.00117487
PRSS2	0.27993	0.000337012	0.00119672
CGREF1	0.279818	0.00033895	0.00120069
CLEC7A	0.279701	0.00034099	0.001205
AKR1B1	0.278415	0.000364071	0.00128143
DDAH1	0.278399	0.00036437	0.00128143
PHOSPHO1	0.278245	0.000367234	0.00128762
LGALS8	0.27821	0.00036789	0.00128762
CASP10	0.278081	0.000370307	0.00129298
EIF4G1	0.277906	0.000373623	0.00130145
IL18R1	0.277349	0.000384322	0.00133554
FUT3_FUT5	0.277043	0.000390306	0.00135312
ARHGAP25	0.276853	0.000394072	0.00136295
CES1	0.276012	0.000411157	0.00141535
CEACAM8	0.275183	0.000428671	0.00147217
SCARB1	0.274415	0.000445511	0.00152286
CEACAM1	0.27334	0.000470099	0.00160316
COL6A3	0.272761	0.000483851	0.00164288
CD164	0.272755	0.000483992	0.00164288
FLI1	0.272412	0.000492332	0.00166732
CX3CL1	0.271407	0.000517484	0.00174845
TCN2	0.270645	0.000537348	0.00180722
GSTP1	0.269907	0.00055727	0.00186992
TARBP2	0.269789	0.000560509	0.00187649
CXCL9	0.269665	0.000563939	0.00187937
LYAR	0.26971	0.00056269	0.00187937
ANGPTL1	0.269606	0.000565582	0.00188056
ULBP2	0.269214	0.000576579	0.00191278
GOPC	0.269067	0.000580746	0.00191791
CRIM1	0.268436	0.000598996	0.00196928
VIM	0.267907	0.000614698	0.00201186
LTBR	0.265345	0.00069622	0.00227359
IL7	0.263931	0.000745402	0.00242878
ANXA5	0.26351	0.000760624	0.00246739
DCTN2	0.263339	0.000766911	0.00248228
EPHA2	0.262613	0.000794042	0.00255878
DAB2	0.26265	0.000792651	0.00255878
TIMP3	0.262074	0.000814782	0.00261984
CLEC4D	0.260845	0.000863939	0.0027597
PROK1	0.260723	0.000868947	0.00276965
MEGF9	0.26048	0.000879067	0.00278975
CEACAM21	0.258096	0.000983886	0.00310221
TNFSF13	0.258127	0.000982438	0.00310221
AKT1S1	0.258028	0.00098701	0.00310537
SIRPB1	0.257683	0.00100314	0.00314936
PLA2G1B	0.256962	0.00103764	0.0032368
EBAG9	0.256403	0.00106516	0.0033156
MAEA	0.255997	0.00108551	0.00337176
CEP20	0.255878	0.00109157	0.00338318
IL15RA	0.255704	0.00110048	0.00339663
PLAT	0.255276	0.00112262	0.00345041
SORT1	0.253879	0.00119778	0.00365386
HYOU1	0.253645	0.00121081	0.00368276
NUB1	0.253239	0.00123375	0.00374476
FKBP5	0.252885	0.00125406	0.00379852
RNASET2	0.252505	0.0012762	0.00384964
FGFBP1	0.252544	0.00127391	0.00384964
CST3	0.252	0.00130617	0.00393194
DAG1	0.251318	0.00134762	0.00404841
STAMBP	0.251228	0.00135323	0.00405692
VEGFA	0.251056	0.0013639	0.00408055
PTN	0.249866	0.00144002	0.004282
AGRN	0.249821	0.00144304	0.00428227
NECTIN2	0.248579	0.00152677	0.0044943
NINJ1	0.247902	0.00157425	0.00462477
ACVRL1	0.246621	0.00166779	0.00488972
IGF1R	0.246376	0.00168626	0.00493401
PTK7	0.246183	0.00170093	0.00495708
VNN2	0.246214	0.00169858	0.00495708
FKBP7	0.246112	0.00170633	0.00496295
IL18	0.246023	0.0017132	0.00497304
CDH2	0.244737	0.00181463	0.005226
CD302	0.24445	0.001838	0.00528291
DBI	0.24339	0.00192668	0.00552693
TJAP1	0.243165	0.00194606	0.0055716
GGT1	0.243115	0.00195036	0.00557301
ARTN	0.243026	0.0019581	0.00558422
VPS37A	0.241934	0.00205496	0.00582637
CD300E	0.241953	0.00205318	0.00582637
COL18A1	0.240271	0.0022108	0.00623803
HAVCR1	0.240249	0.00221294	0.00623803
CD300C	0.239552	0.00228148	0.00640654
RARRES1	0.239184	0.00231845	0.00649787
ARHGAP1	0.238839	0.00235355	0.00657224
BAIAP2	0.238287	0.00241078	0.00670526
RP2	0.238319	0.00240746	0.00670526
VCAM1	0.237828	0.00245939	0.0068275
FYB1	0.23772	0.00247087	0.00684637
CCL2	0.235265	0.0027471	0.00755451
ESAM	0.233867	0.00291652	0.0079904
BMP6	0.233384	0.00297718	0.00814134
CLPS	0.232197	0.00313134	0.00853101
PSME1	0.231945	0.00316484	0.00860625
CXCL1	0.231599	0.00321163	0.00871728
BST2	0.230915	0.0033058	0.00893972
LILRB2	0.230587	0.0033518	0.0090474
IFNGR1	0.230348	0.00338568	0.00907474
MESD	0.230453	0.00337072	0.00907474
NOMO1	0.23034	0.00338674	0.00907474
IGF2R	0.23028	0.00339534	0.00908113
PPP1R9B	0.22992	0.00344717	0.00920295
IKBKG	0.229775	0.00346824	0.00924231
CHI3L1	0.228705	0.00362716	0.00964823
FCRLB	0.227973	0.00373976	0.00991958
MYO9B	0.227638	0.00379214	0.0100324
NRP1	0.227489	0.00381579	0.0100586
STC1	0.2274	0.00382999	0.0100778
EBI3_IL27	0.226758	0.00393339	0.0103128
PCDH1	0.226603	0.00395869	0.0103606
TPP1	0.226151	0.00403348	0.0105375
DCTN6	0.225836	0.0040863	0.0106564
MSLN	0.22576	0.00409917	0.010671
ICAM2	0.225697	0.00410994	0.01068
PDGFB	0.225115	0.00420959	0.0108822
BAX	0.225113	0.00421007	0.0108822
MPI	0.224742	0.00427477	0.0110105
TGFB1	0.224513	0.00431511	0.0110949
IRAK1	0.224048	0.00439823	0.0112844
CCL14	0.223464	0.0045047	0.0115015
CD93	0.223102	0.00457181	0.0116525
SIGLEC5	0.222844	0.00462027	0.0117556
PIK3AP1	0.222736	0.00464064	0.0117869
IMPA1	0.222474	0.00469049	0.0118929
CLSTN2	0.222147	0.00475327	0.0120104
BAG6	0.221968	0.00478794	0.0120772
ST3GAL1	0.221866	0.00480793	0.0121067
DRAXIN	0.221159	0.00494763	0.0124157
CD55	0.220659	0.00504891	0.0126266
CCL4	0.220659	0.00504891	0.0126266
MERTK	0.220234	0.00513627	0.0128231
HNRNPK	0.219855	0.00521528	0.0129761
C1QTNF1	0.219727	0.0052423	0.0130212
IL5RA	0.219564	0.00527672	0.0130845
WAS	0.218439	0.00552041	0.0136425
LGALS1	0.218335	0.00554348	0.0136764
ADAMTS15	0.218102	0.00559537	0.0137812
CNPY4	0.218054	0.005606	0.0137842
DKK1	0.215104	0.00630288	0.0154457
IL4R	0.214938	0.00634437	0.0155214
ITGAM	0.214748	0.006392	0.0156118
IPCEF1	0.214171	0.00653893	0.0159176
EIF4B	0.213818	0.00663026	0.0161131
NOS3	0.21322	0.00678746	0.0164405
VPS53	0.213153	0.00680511	0.016456
CASP3	0.212861	0.0068834	0.0166179
WASF1	0.212604	0.00695274	0.0167576
PCDH17	0.211951	0.00713217	0.0171618
UXS1	0.211634	0.00722053	0.0173459
CD300LF	0.210783	0.00746303	0.0178405
ATP6V1F	0.21057	0.00752506	0.0179302
MMP10	0.210352	0.00758854	0.0180521
PSMD9	0.210263	0.0076148	0.0180852
CLEC11A	0.209876	0.00772958	0.0182984
TXNDC15	0.209884	0.00772696	0.0182984
USP8	0.20907	0.0079731	0.018814
SERPINE1	0.208969	0.00800415	0.0188265
SLIT2	0.208231	0.00823416	0.0193364
ITGB1BP1	0.207206	0.00856317	0.0200447
GLOD4	0.206859	0.00867706	0.0202142
TBCC	0.206675	0.00873826	0.0203244
FOLR1	0.206166	0.00890877	0.0206881
CNST	0.206005	0.00896363	0.0207825
MED18	0.205209	0.00923784	0.0213507
GFER	0.203603	0.009814	0.0226465
CEP164	0.203201	0.00996313	0.0229544
REG3A	0.201441	0.0106397	0.0243598
ERP44	0.201477	0.0106257	0.0243598
HBEGF	0.199913	0.0112597	0.0256988
VASN	0.199296	0.0115188	0.0262084
TANK	0.199014	0.0116393	0.0264415
IGFBP4	0.198293	0.0119516	0.0271088
CLEC1B	0.197527	0.0122915	0.0278367
ERBIN	0.197469	0.0123173	0.0278519
ITGB1BP2	0.196791	0.0126259	0.0284618
CPA1	0.196792	0.0126252	0.0284618
IL1R1	0.196668	0.0126826	0.0285018
METAP2	0.196704	0.0126657	0.0285018
VSTM1	0.196581	0.0127226	0.0285477
NTproBNP	0.196205	0.0128979	0.0288271
CTSZ	0.196253	0.0128753	0.0288271
OXT	0.196187	0.0129062	0.0288271
METAP1D	0.196094	0.0129501	0.0288812
TSPAN1	0.195497	0.0132333	0.0294229
DCTN1	0.195255	0.0133496	0.0296365
SCARF1	0.195077	0.0134361	0.0296935
FST	0.195108	0.0134208	0.0296935
KIFBP	0.195156	0.0133977	0.0296935
TNFSF14	0.194988	0.0134792	0.0297436
LILRA2	0.194859	0.0135423	0.029838
FAS	0.194709	0.0136158	0.0299547
PTPRF	0.193533	0.0142041	0.0311554
IGSF8	0.193125	0.0144136	0.0315676
MAVS	0.192792	0.0145863	0.0318504
ANGPT2	0.19216	0.0149194	0.0325291
CDHR1	0.191713	0.0151592	0.0330029
PRSS8	0.191251	0.0154101	0.0334992
PTEN	0.190821	0.0156469	0.0339635
PRKAB1	0.189997	0.0161102	0.0348657
CANT1	0.189583	0.016347	0.0352739
FMR1	0.189595	0.0163403	0.0352739
S100A16	0.18936	0.0164764	0.0354485
ALPP	0.189026	0.0166712	0.0358148
ESM1	0.18893	0.0167272	0.0358824
SIRPA	0.188233	0.0171416	0.0367176
MAGED1	0.187397	0.0176499	0.0377512
YES1	0.185575	0.0188038	0.0401019
MME	0.184401	0.0195811	0.0416382
FUT8	0.183559	0.0201561	0.0427987
ATF2	0.182357	0.0210013	0.0444001
GALNT10	0.181313	0.0217609	0.0459397
RNASE3	0.181011	0.0219847	0.0463453
ANXA10	0.180743	0.0221852	0.0466961
CXCL17	0.179842	0.0228706	0.0480054
SUMF2	0.179785	0.0229147	0.048029
	R value	p Value	FDR-adjusted p-value
PAG1	0.653066	0	0
CLTA	0.618244	0	0
NADK	0.622556	0	0
PSIP1	0.620547	0	0
ARID4B	0.63666	0	0
PXN	0.596768	0	0
FGR	0.628356	0	0
ING1	0.630458	0	0
CERT	0.637765	0	0
GPKOW	0.626773	0	0
PQBP1	0.613071	0	0
FUS	0.618981	0	0
POLR2F	0.63087	0	0
APBB1IP	0.641095	0	0
S100A12	0.833527	0	0
HSPA1A	0.586189	4.44089e-16	3.82178e-14
LBR	0.584512	4.44089e-16	3.82178e-14
PPP1R2	0.581026	8.88178e-16	6.83897e-14
DPY30	0.580399	8.88178e-16	6.83897e-14
MAD1L1	0.572468	2.66454e-15	1.94911e-13
NPM1	0.568254	4.44089e-15	3.09382e-13
GBP2	0.56408	7.99361e-15	5.31575e-13
SRPK2	0.562098	1.04361e-14	6.36167e-13
SERPINB1	0.562257	1.02141e-14	6.36167e-13
BLMH	0.552351	3.68594e-14	2.15701e-12
DFFA	0.547994	6.39488e-14	3.59835e-12
FMNL1	0.547538	6.75016e-14	3.65758e-12
TXLNA	0.543846	1.07025e-13	5.59208e-12
SETMAR	0.542758	1.22569e-13	6.18338e-12
CKAP4	0.540881	1.54321e-13	7.52572e-12
HMOX2	0.539634	1.79856e-13	8.48805e-12
HGF	0.538497	2.06501e-13	9.37147e-12
XRCC4	0.538306	2.11386e-13	9.37147e-12
PPP3R1	0.534702	3.26406e-13	1.4045e-11
MAPK9	0.534426	3.37508e-13	1.41078e-11
S100P	0.532985	4.01013e-13	1.62967e-11
IL16	0.529624	5.97744e-13	2.36351e-11
JUN	0.528093	7.16094e-13	2.75696e-11
AREG	0.522566	1.36291e-12	5.11266e-11
CTSL	0.522078	1.44196e-12	5.27396e-11
SERPINB8	0.521535	1.53499e-12	5.47731e-11
IL1RL1	0.521013	1.62981e-12	5.67716e-11
TIMP1	0.519604	1.91536e-12	6.51667e-11
EZR	0.515007	3.22653e-12	1.04898e-10
NFKBIE	0.515199	3.15747e-12	1.04898e-10
TRIAP1	0.512805	4.13092e-12	1.31381e-10
LTA4H	0.509703	5.83267e-12	1.81557e-10
NBN	0.508152	6.92246e-12	2.10991e-10
B4GALT1	0.507273	7.62479e-12	2.27654e-10
KRT19	0.506351	8.43592e-12	2.46835e-10
ATP5IF1	0.504014	1.08846e-11	3.12239e-10
HEXIM1	0.500575	1.57823e-11	4.41222e-10
ELOA	0.500457	1.59841e-11	4.41222e-10
FOSB	0.495853	2.61129e-11	7.07466e-10
BACH1	0.495499	2.71096e-11	7.0824e-10
VSIG4	0.495637	2.67169e-11	7.0824e-10
NMNAT1	0.49449	3.01532e-11	7.47697e-10
USO1	0.494683	2.95484e-11	7.47697e-10
HS6ST1	0.494539	3e-11	7.47697e-10
TNFRSF10B	0.492766	3.61404e-11	8.81224e-10
S100A11	0.491635	4.06781e-11	9.75608e-10
LRPAP1	0.491245	4.23659e-11	9.8383e-10
TMSB10	0.491348	4.19136e-11	9.8383e-10
DCTPP1	0.490546	4.55658e-11	1.04161e-09
NUDC	0.489513	5.07225e-11	1.14165e-09
ILKAP	0.489125	5.28044e-11	1.1705e-09
CALCA	0.488697	5.51943e-11	1.20521e-09
BAG3	0.488454	5.66014e-11	1.21776e-09
CCL23	0.487831	6.03562e-11	1.27973e-09
RNF41	0.486552	6.88454e-11	1.43887e-09
AGR2	0.485604	7.58718e-11	1.56339e-09
LPCAT2	0.483542	9.36415e-11	1.90274e-09
SPP1	0.483366	9.53335e-11	1.91059e-09
RAD23B	0.48023	1.30897e-10	2.58787e-09
LDLR	0.479537	1.40333e-10	2.73742e-09
MPHOSPH8	0.478116	1.61803e-10	3.1147e-09
NDUFS6	0.476727	1.85833e-10	3.53083e-09
RASSF2	0.476367	1.92612e-10	3.61271e-09
SLC39A14	0.475858	2.02576e-10	3.75151e-09
CDKN1A	0.473788	2.48593e-10	4.54615e-09
LYN	0.473583	2.53658e-10	4.58151e-09
CEBPB	0.471171	3.21361e-10	5.73355e-09
F9	0.469326	3.8462e-10	6.7795e-09
CCL7	0.467571	4.55889e-10	7.94007e-09
DEFA1_DEFA1B	0.466085	5.26044e-10	9.05415e-09
CLEC5A	0.465629	5.49597e-10	9.34954e-09
PFDN2	0.464534	6.10417e-10	1.02648e-08
PREB	0.463302	6.86597e-10	1.12864e-08
LAT2	0.463328	6.84874e-10	1.12864e-08
PFKFB2	0.461302	8.30176e-10	1.3495e-08
PLAUR	0.457873	1.14634e-09	1.84296e-08
HCLS1	0.456278	1.33047e-09	2.11574e-08
CAMKK1	0.455705	1.40331e-09	2.20757e-08
SPINK1	0.454094	1.62929e-09	2.53581e-08
SRP14	0.451816	2.00974e-09	3.09501e-08
GRPEL1	0.451541	2.06118e-09	3.14116e-08
COX5B	0.450362	2.29609e-09	3.46308e-08
CCN4	0.450247	2.32026e-09	3.46381e-08
PLIN3	0.449345	2.51923e-09	3.72286e-08
PRTN3	0.449084	2.57983e-09	3.77429e-08
TRIM21	0.448685	2.67502e-09	3.87481e-08
VCAN	0.447942	2.86159e-09	4.10441e-08
RETN	0.445425	3.59171e-09	5.10162e-08
NUDT5	0.445179	3.67206e-09	5.16559e-08
CST7	0.441624	5.04437e-09	7.02849e-08
PARP1	0.441137	5.26759e-09	7.27027e-08
IL6	0.440551	5.54832e-09	7.5538e-08
FCAR	0.440494	5.57629e-09	7.5538e-08
CDC37	0.439368	6.1592e-09	8.26689e-08
KLK8	-0.438545	6.62237e-09	8.80776e-08
CRTAC1	-0.438156	6.85224e-09	9.03138e-08
WARS	0.435607	8.56394e-09	1.11866e-07
RCOR1	0.434725	9.24716e-09	1.19722e-07
OGFR	0.434233	9.65046e-09	1.23848e-07
THOP1	0.432007	1.16968e-08	1.48803e-07
TACSTD2	0.431828	1.18785e-08	1.49813e-07
INPPL1	0.431724	1.19849e-08	1.49862e-07
TNC	0.431306	1.24233e-08	1.53867e-07
CA6	-0.43122	1.25155e-08	1.53867e-07
ENO1	0.428856	1.53213e-08	1.86792e-07
GFRA3	-0.427165	1.7689e-08	2.13876e-07
FXYD5	0.427008	1.79255e-08	2.14959e-07
HPCAL1	0.426422	1.88382e-08	2.24068e-07
CXCL16	0.42274	2.56707e-08	3.02872e-07
CEP43	0.422213	2.68252e-08	3.13962e-07
GOLM2	0.420524	3.08694e-08	3.58428e-07
PLA2G4A	0.418689	3.59285e-08	4.13885e-07
F3	0.418232	3.73084e-08	4.26424e-07
PRKRA	0.417629	3.92028e-08	4.44603e-07
CAPG	0.41525	4.76311e-08	5.36033e-07
IL1R2	0.413745	5.38336e-08	6.0121e-07
PDGFC	0.413243	5.60694e-08	6.21436e-07
BRK1	0.413004	5.7169e-08	6.28859e-07
OSM	0.412362	6.02137e-08	6.57408e-07
FKBP4	0.411272	6.57438e-08	7.12468e-07
FSTL3	0.411016	6.71134e-08	7.21962e-07
DNAJB1	0.41045	7.02332e-08	7.50009e-07
IL24	0.410003	7.27963e-08	7.68861e-07
LSP1	0.40996	7.30497e-08	7.68861e-07
APEX1	0.407019	9.23621e-08	9.65184e-07
LTA	-0.406734	9.44719e-08	9.8023e-07
ITGA11	-0.404991	1.08437e-07	1.11721e-06
ENO2	0.404887	1.09324e-07	1.11847e-06
REG1B	0.403993	1.17291e-07	1.19164e-06
ZBTB17	0.403415	1.22737e-07	1.23837e-06
MMP9	0.403165	1.25172e-07	1.25429e-06
STAT5B	0.403001	1.26787e-07	1.26184e-06
EGLN1	0.402166	1.35347e-07	1.33792e-06
AGRP	0.40162	1.41242e-07	1.38683e-06
ENAH	0.400905	1.49335e-07	1.45651e-06
HDGF	0.400758	1.51051e-07	1.4635e-06
MMP8	0.399491	1.66657e-07	1.60407e-06
NCF2	0.398827	1.75436e-07	1.67754e-06
PON3	-0.398502	1.79895e-07	1.709e-06
TNFRSF12A	0.3983	1.82728e-07	1.72472e-06
KITLG	-0.397544	1.93687e-07	1.81644e-06
LGALS9	0.396723	2.06287e-07	1.92228e-06
LILRA5	0.395946	2.18942e-07	2.02729e-06
INPP1	0.39511	2.334e-07	2.14757e-06
NOS1	0.394355	2.4722e-07	2.26052e-06
TXNRD1	0.392155	2.92141e-07	2.65467e-06
SSB	0.391806	2.99933e-07	2.70865e-06
PTPN6	0.389838	3.47815e-07	3.1218e-06
LIF	0.389671	3.522e-07	3.14188e-06
TDRKH	0.388752	3.77286e-07	3.34527e-06
WFDC2	0.388487	3.84836e-07	3.39166e-06
CEP85	0.386214	4.55752e-07	3.9926e-06
TNFRSF1A	0.385091	4.95221e-07	4.31255e-06
NUCB2	0.384477	5.18182e-07	4.4858e-06
PDCD5	0.383412	5.60421e-07	4.82292e-06
CLSPN	0.382965	5.79092e-07	4.91519e-06
HAVCR2	0.382915	5.81223e-07	4.91519e-06
DSG3	-0.383068	5.74733e-07	4.91519e-06
PVR	0.382253	6.10107e-07	5.10908e-06
EPS8L2	0.38223	6.11134e-07	5.10908e-06
SIGLEC10	0.381674	6.36467e-07	5.26074e-06
CRELD2	0.381743	6.33253e-07	5.26074e-06
TNFSF11	-0.380049	7.16386e-07	5.87739e-06
NAMPT	0.37992	7.23124e-07	5.87739e-06
SF3B4	0.379979	7.20039e-07	5.87739e-06
GDF15	0.379491	7.45982e-07	6.02968e-06
MATN3	0.376411	9.31527e-07	7.48804e-06
SMOC1	0.375774	9.75066e-07	7.7952e-06
MB	0.375588	9.88138e-07	7.85677e-06
MNDA	0.375081	1.02461e-06	8.0784e-06
ZBTB16	0.375048	1.02706e-06	8.0784e-06
MET	0.374873	1.03996e-06	8.13613e-06
VWA1	0.373711	1.12969e-06	8.79112e-06
AHCY	0.373547	1.14298e-06	8.8475e-06
SELPLG	-0.372719	1.2121e-06	9.33315e-06
PADI2	0.371592	1.31265e-06	1.00545e-05
SEPTIN9	0.371505	1.32082e-06	1.00644e-05
MAX	0.3713	1.34003e-06	1.01578e-05
IL15	0.371027	1.36605e-06	1.03017e-05
CNTN5	-0.37027	1.44085e-06	1.08101e-05
TFPI	0.369971	1.47145e-06	1.09834e-05
CD274	0.369585	1.51179e-06	1.11704e-05
HGS	0.369602	1.51005e-06	1.11704e-05
GALNT2	0.368681	1.61058e-06	1.18406e-05
PRDX1	0.368051	1.68305e-06	1.23115e-05
CNTN1	-0.36777	1.71637e-06	1.24383e-05
VAT1	0.367761	1.71739e-06	1.24383e-05
LAP3	0.367031	1.80692e-06	1.30223e-05
VAMP5	0.366892	1.82448e-06	1.30844e-05
CLPP	0.366595	1.86257e-06	1.32924e-05
LILRB4	0.365188	2.05316e-06	1.45814e-05
CTSB	0.364526	2.14919e-06	1.51897e-05
CD1C	-0.364416	2.1655e-06	1.52314e-05
HARS1	0.363559	2.29707e-06	1.60795e-05
ITGB6	0.363371	2.32691e-06	1.62108e-05
ACP5	0.363078	2.37427e-06	1.64623e-05
STX6	0.362616	2.45067e-06	1.69119e-05
GFRA1	0.362203	2.52102e-06	1.73158e-05
MFGE8	0.361345	2.67304e-06	1.82741e-05
CASP1	0.360941	2.74779e-06	1.86978e-05
CRH	-0.359585	3.01291e-06	2.04069e-05
CSTB	0.359272	3.07762e-06	2.07491e-05
CXCL13	0.358568	3.2278e-06	2.16618e-05
ACTN4	0.358116	3.32772e-06	2.22304e-05
CXCL10	0.357906	3.37514e-06	2.23644e-05
CD38	0.357858	3.38616e-06	2.23644e-05
FXN	0.357825	3.39364e-06	2.23644e-05
CLEC4G	0.357739	3.41336e-06	2.23935e-05
FETUB	-0.356855	3.62271e-06	2.36608e-05
VWF	0.356657	3.67115e-06	2.38707e-05
RWDD1	0.356552	3.697e-06	2.39323e-05
LGALS3	0.356038	3.82683e-06	2.45829e-05
ITIH3	0.356021	3.8311e-06	2.45829e-05
CDON	-0.355712	3.9113e-06	2.49879e-05
NID1	0.355376	4.00012e-06	2.54443e-05
ICA1	0.354372	4.27715e-06	2.70886e-05
ADM	0.353767	4.45305e-06	2.80811e-05
TIGAR	0.353218	4.6184e-06	2.89988e-05
TNFRSF6B	0.352428	4.86656e-06	3.04264e-05
RRM2	0.351798	5.07353e-06	3.15013e-05
LRP1	0.351774	5.08155e-06	3.15013e-05
ICOSLG	-0.351205	5.276e-06	3.25687e-05
ACTA2	0.350401	5.56283e-06	3.41951e-05
SCRN1	0.348664	6.23326e-06	3.81281e-05
PODXL2	0.348611	6.25477e-06	3.81281e-05
ADA	0.347069	6.91584e-06	4.18712e-05
L1CAM	-0.347047	6.92606e-06	4.18712e-05
AIF1	0.346561	7.14782e-06	4.3034e-05
SIGLEC6	-0.34636	7.24147e-06	4.34191e-05
SPON1	0.34589	7.46546e-06	4.43982e-05
CEACAM5	0.345914	7.45391e-06	4.43982e-05
SOD2	0.345387	7.71216e-06	4.56797e-05
LTBP2	0.345271	7.77042e-06	4.58392e-05
ABL1	0.34482	8.00003e-06	4.70042e-05
APLP1	-0.344465	8.18466e-06	4.77058e-05
TXNDC5	0.344487	8.17335e-06	4.77058e-05
CLEC4C	-0.34438	8.22984e-06	4.77788e-05
ITGAV	-0.344078	8.39112e-06	4.85225e-05
EPHB4	0.343355	8.79047e-06	5.06317e-05
LBP	0.343041	8.96914e-06	5.14583e-05
AMFR	0.342782	9.1191e-06	5.21142e-05
CGA	-0.340731	1.03939e-05	5.91686e-05
FRZB	0.340556	1.05104e-05	5.95998e-05
PIGR	0.340478	1.05624e-05	5.96633e-05
CD160	-0.340154	1.07818e-05	6.06684e-05
REG1A	0.339922	1.09421e-05	6.13346e-05
GLRX	0.339283	1.13941e-05	6.36243e-05
CD40	0.339214	1.14437e-05	6.36581e-05
TGFA	0.338865	1.16987e-05	6.48303e-05
MSTN	-0.338769	1.17704e-05	6.49814e-05
MATN2	0.337984	1.23675e-05	6.8021e-05
TNFRSF11B	0.337888	1.24426e-05	6.81781e-05
IRAG2	0.33698	1.3173e-05	7.19109e-05
HMOX1	0.335822	1.41644e-05	7.70355e-05
ACE2	0.33573	1.42464e-05	7.71942e-05
ROBO2	-0.335649	1.43183e-05	7.72976e-05
P4HB	0.335493	1.44583e-05	7.77665e-05
PPCDC	0.335026	1.48857e-05	7.97719e-05
THBD	0.334895	1.50076e-05	8.01318e-05
TNFRSF10C	0.334777	1.51185e-05	8.04304e-05
FAP	-0.334318	1.55567e-05	8.24618e-05
SEMA4C	0.333262	1.66105e-05	8.77297e-05
RRM2B	0.33298	1.69039e-05	8.89585e-05
CPPED1	0.332465	1.74499e-05	9.15027e-05
IL12B	-0.332277	1.7654e-05	9.19696e-05
SPINT2	0.332267	1.76647e-05	9.19696e-05
BCAM	0.331922	1.80457e-05	9.36199e-05
FCRL6	-0.331359	1.86822e-05	9.65795e-05
YTHDF3	0.331199	1.88672e-05	9.71928e-05
CA4	0.330927	1.91855e-05	9.83356e-05
CTSC	0.330895	1.92235e-05	9.83356e-05
SDC1	0.330604	1.95691e-05	9.97547e-05
IL2RA	0.3304	1.98167e-05	0.000100666
PTX3	0.330238	2.00144e-05	0.000101319
NRP2	0.330042	2.02558e-05	0.000102187
COMP	-0.329777	2.05878e-05	0.000103505
IGFBP2	0.329551	2.0874e-05	0.000104584
TBL1X	0.329194	2.13345e-05	0.000106527
SPINT1	0.328909	2.1709e-05	0.000108028
ADAM8	0.328335	2.24819e-05	0.000111495
FABP5	0.327501	2.36522e-05	0.000116903
CNTN4	-0.327327	2.39032e-05	0.000117745
HSD11B1	-0.326665	2.4882e-05	0.000122155
ATOX1	0.32589	2.60759e-05	0.000127589
CXCL11	0.324792	2.78601e-05	0.000135864
MPO	0.324548	2.82713e-05	0.000136505
FLT1	0.324551	2.82655e-05	0.000136505
ITGB7	-0.324597	2.81876e-05	0.000136505
CD244	-0.324241	2.87966e-05	0.000138584
PGLYRP1	0.323929	2.93413e-05	0.000140742
CCL20	0.323599	2.99273e-05	0.000143084
EIF4EBP1	0.322707	3.15673e-05	0.000150433
HS3ST3B1	0.321944	3.30371e-05	0.000156926
SFTPA1	0.321592	3.37368e-05	0.000159731
BCAN	-0.32113	3.4676e-05	0.000163648
ANGPTL4	0.320861	3.52337e-05	0.000165746
FEN1	0.320722	3.55258e-05	0.000166584
IDI2	0.320281	3.64663e-05	0.00016966
TMPRSS5	-0.320252	3.65297e-05	0.00016966
CD207	-0.32031	3.64031e-05	0.00016966
HTRA2	0.31963	3.78966e-05	0.000175452
CA3	0.319258	3.87383e-05	0.000178783
IL12A_IL12B	-0.318709	4.00132e-05	0.000184086
STK11	0.318072	4.15404e-05	0.000190223
TYMP	0.318045	4.16071e-05	0.000190223
MZB1	0.317651	4.25797e-05	0.000194063
CD6	-0.317389	4.32389e-05	0.000196455
NRTN	0.317204	4.37097e-05	0.000197368
RELT	0.317216	4.36797e-05	0.000197368
CASP8	0.316277	4.61453e-05	0.000207725
PLA2G2A	0.316099	4.66252e-05	0.000209241
FASLG	-0.31574	4.76112e-05	0.000213013
LAT	0.315344	4.87219e-05	0.000217318
CCL15	0.314136	5.22622e-05	0.0002324
TNFRSF8	0.313729	5.35084e-05	0.000237221
IL1RN	0.313267	5.49557e-05	0.000242901
KLK14	-0.311486	6.08907e-05	0.000268323
NTRK2	-0.311048	6.2437e-05	0.00027431
CCL22	-0.310899	6.29738e-05	0.00027584
ATP6AP2	0.310552	6.42369e-05	0.000280533
ANXA3	0.309194	6.94117e-05	0.00030223
ST6GAL1	0.308469	7.2333e-05	0.000314015
LCN2	0.308346	7.284e-05	0.000315281
LY9	-0.307641	7.58071e-05	0.000327156
AZU1	0.307086	7.82261e-05	0.000336602
AGER	0.307004	7.85894e-05	0.000337174
MITD1	0.306437	8.1144e-05	0.000347116
GALNT7	-0.305638	8.48734e-05	0.000362011
PLXDC1	-0.305534	8.53688e-05	0.000363065
GPC1	0.305375	8.61354e-05	0.000365264
DSG4	-0.304742	8.92512e-05	0.000377383
GPNMB	-0.304642	8.97517e-05	0.000378406
PADI4	0.304558	9.01724e-05	0.000379087
SUGT1	0.304485	9.05428e-05	0.000379553
CXCL8	0.304154	9.22352e-05	0.000385543
MGMT	0.303137	9.7619e-05	0.000405729
HSPB6	0.303187	9.73486e-05	0.000405729
TSHB	-0.302892	9.89577e-05	0.000408981
CDHR2	0.302892	9.89605e-05	0.000408981
ICAM1	0.302479	0.000101256	0.000417289
TNFRSF1B	0.301821	0.000105022	0.000431593
MCFD2	0.301289	0.000108161	0.000443247
CCDC80	0.301139	0.000109062	0.00044569
NDRG1	0.30045	0.000113293	0.000461693
SPINK6	-0.300298	0.000114244	0.000464276
TINAGL1	0.300007	0.000116091	0.000470474
MANSC1	0.299895	0.000116814	0.000472097
SCGN	-0.29824	0.000127916	0.000515539
TNFRSF10A	0.29746	0.000133482	0.000536494
LAIR1	0.297191	0.000135455	0.000542935
PRDX3	0.294958	0.000152908	0.000611214
TNFRSF11A	0.294376	0.000157791	0.000629016
SERPINB6	0.294125	0.000159946	0.000635871
IGSF3	0.294002	0.00016101	0.000638367
BCR	0.293678	0.000163841	0.000647837
MDK	0.29349	0.000165502	0.000652641
WWP2	0.291221	0.000186888	0.000734993
RSPO3	0.290787	0.000191256	0.000750153
CSF1	0.29073	0.000191838	0.000750426
VMO1	0.289763	0.000201952	0.000787882
FURIN	0.289657	0.000203085	0.000790194
GPR37	0.289259	0.000207418	0.000804914
LRRN1	-0.288555	0.000215281	0.000833217
RABEPK	0.28845	0.000216483	0.00083566
SFTPD	0.288186	0.00021951	0.000839272
IL11	0.288169	0.000219714	0.000839272
ASGR1	0.288208	0.000219256	0.000839272
OMG	-0.288176	0.000219629	0.000839272
PTS	0.287789	0.000224151	0.000853991
CD177	0.287511	0.000227459	0.000864342
CEACAM3	0.287214	0.000231043	0.000875688
CREG1	0.28648	0.000240103	0.000907675
PCSK9	0.28626	0.000242894	0.000915861
PAPPA	0.286117	0.000244714	0.000920353
PDGFRA	0.286061	0.000245438	0.000920706
CNTN2	-0.285986	0.000246402	0.000921958
TNNI3	0.285335	0.000254918	0.000951392
RSPO1	0.285077	0.00025837	0.000961819
BMP4	-0.284663	0.00026401	0.000980321
CCN1	0.28416	0.000270999	0.00100373
IL18BP	0.283737	0.000277021	0.00102344
ACP6	0.283663	0.000278076	0.00102475
PTPN1	0.283536	0.000279916	0.00102894
AMBN	-0.283486	0.000280643	0.00102902
PRKAR1A	0.283315	0.000283146	0.00103561
CD59	0.282539	0.000294732	0.00107529
CDC27	0.282469	0.000295796	0.00107649
GPA33	-0.282012	0.000302853	0.00109944
PRDX6	0.281779	0.000306517	0.00110999
DIABLO	0.281584	0.000309605	0.0011184
F11R	0.28131	0.000313991	0.00113145
FABP2	-0.281067	0.000317939	0.00114286
KRT18	0.280708	0.00032385	0.00116125
TNFRSF14	0.280658	0.000324678	0.00116138
CHL1	-0.280385	0.000329265	0.00117487
SFRP1	0.280338	0.000330057	0.00117487
PRSS2	0.27993	0.000337012	0.00119672
CGREF1	0.279818	0.00033895	0.00120069
CLEC7A	0.279701	0.00034099	0.001205
AKR1B1	0.278415	0.000364071	0.00128143
DDAH1	0.278399	0.00036437	0.00128143
PHOSPHO1	0.278245	0.000367234	0.00128762
LGALS8	0.27821	0.00036789	0.00128762
CASP10	0.278081	0.000370307	0.00129298
EIF4G1	0.277906	0.000373623	0.00130145
IL18R1	0.277349	0.000384322	0.00133554
FUT3_FUT5	0.277043	0.000390306	0.00135312
ARHGAP25	0.276853	0.000394072	0.00136295
CR2	-0.276329	0.000404645	0.00139622
CES1	0.276012	0.000411157	0.00141535
CEACAM8	0.275183	0.000428671	0.00147217
EDAR	-0.27473	0.000438522	0.00150248
SCARB1	0.274415	0.000445511	0.00152286
CEACAM1	0.27334	0.000470099	0.00160316
COL6A3	0.272761	0.000483851	0.00164288
CD164	0.272755	0.000483992	0.00164288
FLI1	0.272412	0.000492332	0.00166732
CX3CL1	0.271407	0.000517484	0.00174845
DPP6	-0.271347	0.000519039	0.00174966
TCN2	0.270645	0.000537348	0.00180722
GSTP1	0.269907	0.00055727	0.00186992
TARBP2	0.269789	0.000560509	0.00187649
CXCL9	0.269665	0.000563939	0.00187937
LYAR	0.26971	0.00056269	0.00187937
ANGPTL1	0.269606	0.000565582	0.00188056
ULBP2	0.269214	0.000576579	0.00191278
GOPC	0.269067	0.000580746	0.00191791
CD200	-0.269101	0.000579787	0.00191791
FCRL1	-0.268647	0.000592845	0.00195345
CRIM1	0.268436	0.000598996	0.00196928
AFP	-0.268278	0.000603659	0.00198016
VIM	0.267907	0.000614698	0.00201186
LTBR	0.265345	0.00069622	0.00227359
IL7	0.263931	0.000745402	0.00242878
TNFSF10	-0.263765	0.000751362	0.00244276
ANXA5	0.26351	0.000760624	0.00246739
DCTN2	0.263339	0.000766911	0.00248228
EPHA2	0.262613	0.000794042	0.00255878
DAB2	0.26265	0.000792651	0.00255878
TIMP3	0.262074	0.000814782	0.00261984
SPINK5	-0.261772	0.000826629	0.0026521
KLRB1	-0.261274	0.000846471	0.00270982
CLEC4D	0.260845	0.000863939	0.0027597
PROK1	0.260723	0.000868947	0.00276965
DNER	-0.260571	0.00087526	0.00278371
MEGF9	0.26048	0.000879067	0.00278975
KIT	-0.258369	0.000971306	0.0030758
CEACAM21	0.258096	0.000983886	0.00310221
TNFSF13	0.258127	0.000982438	0.00310221
AKT1S1	0.258028	0.00098701	0.00310537
SIRPB1	0.257683	0.00100314	0.00314936
DPT	-0.257273	0.00102265	0.00320372
WIF1	-0.25703	0.00103437	0.00323352
PLA2G1B	0.256962	0.00103764	0.0032368
EBAG9	0.256403	0.00106516	0.0033156
MAEA	0.255997	0.00108551	0.00337176
ADAMTS13	-0.255834	0.00109381	0.00338318
CEP20	0.255878	0.00109157	0.00338318
IL15RA	0.255704	0.00110048	0.00339663
TP53INP1	-0.255647	0.00110338	0.0033984
PLAT	0.255276	0.00112262	0.00345041
VWC2	-0.254814	0.00114696	0.00351783
DPEP1	-0.254483	0.00116473	0.00356486
SORT1	0.253879	0.00119778	0.00365386
CD8A	-0.253861	0.00119881	0.00365386
HYOU1	0.253645	0.00121081	0.00368276
NUB1	0.253239	0.00123375	0.00374476
FKBP5	0.252885	0.00125406	0.00379852
RNASET2	0.252505	0.0012762	0.00384964
FGFBP1	0.252544	0.00127391	0.00384964
CST3	0.252	0.00130617	0.00393194
DAG1	0.251318	0.00134762	0.00404841
STAMBP	0.251228	0.00135323	0.00405692
VEGFA	0.251056	0.0013639	0.00408055
NTF4	-0.250568	0.00139468	0.00416413
LY75	-0.249937	0.00143541	0.004277
PTN	0.249866	0.00144002	0.004282
AGRN	0.249821	0.00144304	0.00428227
LYPD3	-0.249656	0.00145385	0.00430564
NPTXR	-0.249611	0.00145686	0.00430583
SUSD1	-0.248895	0.00150505	0.00443928
NECTIN2	0.248579	0.00152677	0.0044943
NINJ1	0.247902	0.00157425	0.00462477
ACVRL1	0.246621	0.00166779	0.00488972
IGF1R	0.246376	0.00168626	0.00493401
PTK7	0.246183	0.00170093	0.00495708
VNN2	0.246214	0.00169858	0.00495708
FKBP7	0.246112	0.00170633	0.00496295
IL18	0.246023	0.0017132	0.00497304
CTSF	-0.245462	0.00175677	0.00508941
MIA	-0.245031	0.00179096	0.00517821
CDH2	0.244737	0.00181463	0.005226
NME3	-0.244775	0.00181152	0.005226
CD302	0.24445	0.001838	0.00528291
DBI	0.24339	0.00192668	0.00552693
TJAP1	0.243165	0.00194606	0.0055716
GGT1	0.243115	0.00195036	0.00557301
ARTN	0.243026	0.0019581	0.00558422
CDHR5	-0.242073	0.00204239	0.00581327
VPS37A	0.241934	0.00205496	0.00582637
CD300E	0.241953	0.00205318	0.00582637
NTF3	-0.241093	0.00213247	0.00603443
COL18A1	0.240271	0.0022108	0.00623803
HAVCR1	0.240249	0.00221294	0.00623803
IGFBP3	-0.240087	0.00222876	0.00627054
CD300C	0.239552	0.00228148	0.00640654
RARRES1	0.239184	0.00231845	0.00649787
VEGFD	-0.238835	0.00235397	0.00657224
ARHGAP1	0.238839	0.00235355	0.00657224
BAIAP2	0.238287	0.00241078	0.00670526
RP2	0.238319	0.00240746	0.00670526
VCAM1	0.237828	0.00245939	0.0068275
FYB1	0.23772	0.00247087	0.00684637
BPIFB1	-0.236938	0.00255602	0.00706891
FABP9	-0.236447	0.00261078	0.00720674
CLEC10A	-0.235903	0.00267267	0.00736368
CCL2	0.235265	0.0027471	0.00755451
CBLIF	-0.235039	0.00277383	0.00761372
ESAM	0.233867	0.00291652	0.0079904
BMP6	0.233384	0.00297718	0.00814134
ISLR2	-0.233303	0.00298753	0.00815441
CLPS	0.232197	0.00313134	0.00853101
PSME1	0.231945	0.00316484	0.00860625
CXCL1	0.231599	0.00321163	0.00871728
MEGF10	-0.230985	0.00329599	0.00892968
BST2	0.230915	0.0033058	0.00893972
LILRB2	0.230587	0.0033518	0.0090474
PCOLCE	-0.230411	0.00337676	0.00907474
IFNGR1	0.230348	0.00338568	0.00907474
MESD	0.230453	0.00337072	0.00907474
NOMO1	0.23034	0.00338674	0.00907474
IGF2R	0.23028	0.00339534	0.00908113
PPP1R9B	0.22992	0.00344717	0.00920295
IKBKG	0.229775	0.00346824	0.00924231
CHI3L1	0.228705	0.00362716	0.00964823
FCRLB	0.227973	0.00373976	0.00991958
ERBB2	-0.227953	0.00374273	0.00991958
MYO9B	0.227638	0.00379214	0.0100324
CBLN4	-0.227538	0.00380798	0.0100561
NRP1	0.227489	0.00381579	0.0100586
STC1	0.2274	0.00382999	0.0100778
CD34	-0.22702	0.00389084	0.0102196
EBI3_IL27	0.226758	0.00393339	0.0103128
PCDH1	0.226603	0.00395869	0.0103606
TPP1	0.226151	0.00403348	0.0105375
DCTN6	0.225836	0.0040863	0.0106564
MSLN	0.22576	0.00409917	0.010671
ICAM2	0.225697	0.00410994	0.01068
LHB	-0.22531	0.00417603	0.0108325
PDGFB	0.225115	0.00420959	0.0108822
BAX	0.225113	0.00421007	0.0108822
BOC	-0.224932	0.00424141	0.0109439
MPI	0.224742	0.00427477	0.0110105
TGFB1	0.224513	0.00431511	0.0110949
IL17D	-0.224015	0.00440424	0.0112844
IRAK1	0.224048	0.00439823	0.0112844
NCAM1	-0.223861	0.00443209	0.0113359
CCL14	0.223464	0.0045047	0.0115015
CD93	0.223102	0.00457181	0.0116525
SIGLEC5	0.222844	0.00462027	0.0117556
PIK3AP1	0.222736	0.00464064	0.0117869
IMPA1	0.222474	0.00469049	0.0118929
TNXB	-0.222285	0.00472672	0.011964
CLSTN2	0.222147	0.00475327	0.0120104
BAG6	0.221968	0.00478794	0.0120772
ST3GAL1	0.221866	0.00480793	0.0121067
CLUL1	-0.221584	0.00486323	0.0122249
DRAXIN	0.221159	0.00494763	0.0124157
CD55	0.220659	0.00504891	0.0126266
CCL4	0.220659	0.00504891	0.0126266
MERTK	0.220234	0.00513627	0.0128231
ADAM22	-0.220116	0.00516061	0.012862
HNRNPK	0.219855	0.00521528	0.0129761
C1QTNF1	0.219727	0.0052423	0.0130212
IL5RA	0.219564	0.00527672	0.0130845
CCL27	-0.218652	0.00547348	0.0135494
WAS	0.218439	0.00552041	0.0136425
LGALS1	0.218335	0.00554348	0.0136764
ADAMTS15	0.218102	0.00559537	0.0137812
CNPY4	0.218054	0.005606	0.0137842
ITGA6	-0.215903	0.00610683	0.0149904
DKK1	0.215104	0.00630288	0.0154457
IL4R	0.214938	0.00634437	0.0155214
ITGAM	0.214748	0.006392	0.0156118
LYPD8	-0.214228	0.00652426	0.0159083
IPCEF1	0.214171	0.00653893	0.0159176
EIF4B	0.213818	0.00663026	0.0161131
EPHA1	-0.213349	0.00675324	0.0163847
NOS3	0.21322	0.00678746	0.0164405
VPS53	0.213153	0.00680511	0.016456
CASP3	0.212861	0.0068834	0.0166179
WASF1	0.212604	0.00695274	0.0167576
PCDH17	0.211951	0.00713217	0.0171618
UXS1	0.211634	0.00722053	0.0173459
NTRK3	-0.2112	0.00734333	0.017612
KEL	-0.210924	0.0074225	0.0177727
CD300LF	0.210783	0.00746303	0.0178405
CD58	-0.210572	0.00752429	0.0179302
ATP6V1F	0.21057	0.00752506	0.0179302
MMP10	0.210352	0.00758854	0.0180521
PSMD9	0.210263	0.0076148	0.0180852
CLEC11A	0.209876	0.00772958	0.0182984
TXNDC15	0.209884	0.00772696	0.0182984
TNR	-0.209606	0.00781037	0.0184597
USP8	0.20907	0.0079731	0.018814
SERPINE1	0.208969	0.00800415	0.0188265
KAZALD1	-0.208981	0.00800055	0.0188265
SLIT2	0.208231	0.00823416	0.0193364
CCL11	-0.207429	0.00849051	0.0199064
ITGB1BP1	0.207206	0.00856317	0.0200447
SSC4D	-0.207131	0.00858789	0.0200704
ICAM3	-0.206928	0.00865433	0.0201934
GLOD4	0.206859	0.00867706	0.0202142
TBCC	0.206675	0.00873826	0.0203244
FOLR1	0.206166	0.00890877	0.0206881
CNST	0.206005	0.00896363	0.0207825
SLAMF1	-0.205437	0.00915862	0.021201
MED18	0.205209	0.00923784	0.0213507
GFER	0.203603	0.009814	0.0226465
CEP164	0.203201	0.00996313	0.0229544
KRT5	-0.203074	0.0100109	0.0230282
KLK6	-0.202419	0.0102591	0.0235622
REG3A	0.201441	0.0106397	0.0243598
ERP44	0.201477	0.0106257	0.0243598
MEP1B	-0.200381	0.0110664	0.0252971
HBEGF	0.199913	0.0112597	0.0256988
PAMR1	-0.199867	0.0112788	0.0257024
VASN	0.199296	0.0115188	0.0262084
TANK	0.199014	0.0116393	0.0264415
IGFBP4	0.198293	0.0119516	0.0271088
CLEC1B	0.197527	0.0122915	0.0278367
ERBIN	0.197469	0.0123173	0.0278519
ITGB1BP2	0.196791	0.0126259	0.0284618
CPA1	0.196792	0.0126252	0.0284618
IL1R1	0.196668	0.0126826	0.0285018
METAP2	0.196704	0.0126657	0.0285018
VSTM1	0.196581	0.0127226	0.0285477
NTproBNP	0.196205	0.0128979	0.0288271
CTSZ	0.196253	0.0128753	0.0288271
OXT	0.196187	0.0129062	0.0288271
METAP1D	0.196094	0.0129501	0.0288812
GSTA3	-0.195732	0.0131214	0.0292185
TSPAN1	0.195497	0.0132333	0.0294229
DCTN1	0.195255	0.0133496	0.0296365
SCARF1	0.195077	0.0134361	0.0296935
FST	0.195108	0.0134208	0.0296935
KIFBP	0.195156	0.0133977	0.0296935
TNFSF14	0.194988	0.0134792	0.0297436
LILRA2	0.194859	0.0135423	0.029838
FAS	0.194709	0.0136158	0.0299547
NCAM2	-0.194055	0.0139402	0.0306223
PTPRF	0.193533	0.0142041	0.0311554
IGSF8	0.193125	0.0144136	0.0315676
ADGRG2	-0.19304	0.0144576	0.0316165
MAVS	0.192792	0.0145863	0.0318504
ANGPT2	0.19216	0.0149194	0.0325291
CDHR1	0.191713	0.0151592	0.0330029
PRSS8	0.191251	0.0154101	0.0334992
PTEN	0.190821	0.0156469	0.0339635
SIT1	-0.190544	0.0158013	0.0342479
PRKAB1	0.189997	0.0161102	0.0348657
CANT1	0.189583	0.016347	0.0352739
FMR1	0.189595	0.0163403	0.0352739
PLXNA4	-0.189434	0.0164331	0.0354074
S100A16	0.18936	0.0164764	0.0354485
ALPP	0.189026	0.0166712	0.0358148
ESM1	0.18893	0.0167272	0.0358824
SIRPA	0.188233	0.0171416	0.0367176
MAGED1	0.187397	0.0176499	0.0377512
APOM	-0.185787	0.0186659	0.0398661
YES1	0.185575	0.0188038	0.0401019
SERPINA9	-0.185036	0.0191575	0.0407968
MME	0.184401	0.0195811	0.0416382
FUT8	0.183559	0.0201561	0.0427987
KLK10	-0.183489	0.0202047	0.0428399
CTSV	-0.183091	0.0204816	0.043364
ATF2	0.182357	0.0210013	0.0444001
GALNT10	0.181313	0.0217609	0.0459397
RNASE3	0.181011	0.0219847	0.0463453
CCL17	-0.180703	0.0222149	0.0466961
ANXA10	0.180743	0.0221852	0.0466961
CXCL17	0.179842	0.0228706	0.0480054
SUMF2	0.179785	0.0229147	0.048029
FLT3LG	-0.17952	0.02312	0.0483899
PRSS27	-0.179008	0.0235209	0.0491587
F2R	0.178422	0.0239874	0.0500622
SCARB2	0.178303	0.024083	0.05019
NPDC1	0.178226	0.0241456	0.0502489
TFPI2	0.178151	0.024206	0.0503031
AOC3	-0.177488	0.0247474	0.0512977
BSG	0.177479	0.0247547	0.0512977
C4BPB	0.177426	0.024799	0.0513167
BTN3A2	0.176183	0.0258438	0.0533562
EFNA1	0.176167	0.0258575	0.0533562
TNF	0.175551	0.0263897	0.0543776
DDC	-0.174879	0.0269807	0.0555173
GSTA1	-0.174466	0.0273498	0.0561977
CPB1	0.174144	0.0276406	0.0567155
CRTAM	-0.173857	0.0279021	0.0571719
CSF2RA	0.173417	0.0283062	0.0579189
IL32	0.173292	0.0284221	0.0580747
FADD	0.172859	0.0288267	0.0588194
IL13RA1	0.172134	0.0295151	0.0601401
LACTB2	0.171398	0.0302273	0.0614195
GUSB	0.171356	0.0302689	0.0614195
MMP13	0.1714	0.0302259	0.0614195
CDCP1	0.170904	0.0307139	0.062236
ENG	-0.17074	0.030877	0.0624799
DTX3	0.170595	0.0310218	0.0626863
CDH17	-0.170428	0.0311892	0.0629377
CELA3A	0.170082	0.0315383	0.0634937
CCL26	0.170069	0.0315516	0.0634937
CD109	-0.169977	0.0316455	0.0635952
STK4	0.169341	0.032298	0.0648175
GKN1	-0.16868	0.0329884	0.0661123
MFAP3	0.168264	0.0334291	0.0667214
MEPE	0.168304	0.033387	0.0667214
SIAE	0.168321	0.0333689	0.0667214
COMT	0.167469	0.034286	0.0683385
HSPG2	0.167073	0.0347192	0.0691077
RILP	0.166428	0.0354348	0.0704362
OSMR	0.165761	0.0361885	0.0718369
RGMA	-0.165385	0.0366191	0.0725551
CLEC14A	0.165359	0.0366495	0.0725551
SAMD9L	0.165009	0.0370546	0.0732031
DEFB4A_DEFB4B	0.164989	0.0370769	0.0732031
SIGLEC9	0.164663	0.0374583	0.0738565
ITGB2	0.164535	0.0376084	0.0740526
TGFBI	0.164137	0.0380801	0.0748805
CXADR	0.164069	0.0381603	0.0749376
CD79B	0.163566	0.038764	0.076021
HPGDS	-0.163506	0.0388366	0.0760615
NPTN	-0.163351	0.0390239	0.0763262
HSP90B1	0.16306	0.0393795	0.0769189
CD28	-0.162987	0.0394682	0.0769894
SELE	0.162782	0.0397204	0.0773781
ROR1	-0.16246	0.0401194	0.0780515
ICAM5	0.161279	0.0416099	0.0808436
CD200R1	-0.161179	0.041739	0.0809869
NECTIN4	0.161083	0.0418624	0.0811189
PPIB	0.160923	0.0420686	0.0813998
DLL1	0.160884	0.0421187	0.0813998
SLAMF6	0.160817	0.0422064	0.0814616
TPSAB1	-0.160644	0.0424311	0.0817875
SCGB3A2	0.160601	0.0424872	0.0817878
PNPT1	0.160471	0.0426569	0.0820066
SUSD2	0.160245	0.042953	0.0824675
COL9A1	-0.159685	0.0436959	0.0837838
IL10RA	0.159205	0.0443407	0.084909
WFIKKN1	-0.159002	0.0446164	0.0853253
ITGB1	-0.158859	0.0448102	0.0855029
MMP3	0.158847	0.0448262	0.0855029
REN	0.158382	0.0454656	0.0866095
IL4	-0.158261	0.0456317	0.0868129
FCN2	0.15786	0.0461903	0.0877617
NOTCH3	-0.157501	0.0466947	0.0886049
BCL2L11	0.157344	0.0469163	0.08891
ADH4	-0.157091	0.0472768	0.0894772
CD99L2	0.157032	0.0473602	0.0895194
FCRL2	-0.1569	0.0475499	0.089762
CNTNAP2	-0.156387	0.0482886	0.0910389
ISM1	-0.155569	0.0494894	0.0931828
IL34	0.15547	0.049635	0.0933368
DECR1	0.155209	0.0500238	0.093947
SIGLEC1	0.154813	0.0506187	0.0949425
PSME2	0.153875	0.0520517	0.0975054
CCL3	0.153763	0.0522253	0.0977054
CA2	-0.153476	0.0526707	0.0984129
MDGA1	-0.152513	0.0541912	0.101051
ARSB	0.152494	0.0542206	0.101051
MCAM	-0.152354	0.0544457	0.101189
RABGAP1L	0.152319	0.0545021	0.101189
NEFL	0.152358	0.0544387	0.101189
CD5	-0.152097	0.0548591	0.101722
CDH3	0.15192	0.0551458	0.102024
ITGB5	-0.15191	0.0551612	0.102024
DAPP1	0.151716	0.0554766	0.102478
CXCL14	-0.151363	0.056054	0.103414
TGFBR3	0.151177	0.0563603	0.103848
PDGFA	0.151046	0.0565768	0.104116
GGH	-0.150783	0.0570124	0.104785
SNAP23	0.150348	0.0577411	0.105991
GNLY	0.150247	0.0579114	0.106171
IRAK4	0.149504	0.0591756	0.108353
CD14	0.149256	0.0596023	0.108998
SEZ6L	-0.148997	0.0600515	0.109682
SLITRK6	-0.148901	0.0602197	0.10979
TACC3	0.148877	0.0602608	0.10979
MSRA	0.148332	0.061217	0.111394
CC2D1A	0.148111	0.0616087	0.111967
CHIT1	0.148007	0.0617935	0.112164
TNFSF12	0.147255	0.0631425	0.114329
SKAP1	-0.147277	0.0631027	0.114329
APP	0.147151	0.0633315	0.114529
THBS2	0.146985	0.0636339	0.114934
XG	-0.14635	0.0648004	0.116896
DSG2	0.145769	0.065881	0.118699
TP53	0.14518	0.066994	0.120556
FGF19	0.144961	0.0674118	0.121159
PKLR	-0.14449	0.0683165	0.122634
TPPP3	0.14444	0.0684128	0.122657
TNFRSF13B	0.144297	0.0686893	0.123002
HBQ1	-0.143784	0.0696904	0.124642
SMPDL3A	-0.14355	0.0701502	0.125311
SPON2	0.143274	0.0706969	0.126134
LAYN	0.142772	0.0716993	0.127766
MUC16	0.142616	0.0720135	0.12817
ENPP2	-0.142457	0.072336	0.128588
CXCL3	0.14241	0.0724309	0.1286
MANF	0.141978	0.0733107	0.130004
DSC2	0.141916	0.0734366	0.13007
IFNGR2	-0.141824	0.0736257	0.130247
SMAD5	-0.141572	0.0741444	0.131006
ACAA1	0.141494	0.074305	0.131132
PIK3IP1	0.141241	0.0748289	0.131897
CD40LG	0.141141	0.0750379	0.132106
PLXNB2	0.140879	0.0755846	0.132909
IL6ST	0.140764	0.075826	0.133173
SNAP29	0.140662	0.0760421	0.133393
GDF2	-0.140203	0.0770132	0.134934
EDA2R	0.139854	0.0777583	0.136077
FOLR2	-0.139799	0.0778774	0.136123
ARG1	0.139207	0.0791575	0.138195
SLAMF8	0.139079	0.0794353	0.138515
ODAM	-0.138926	0.0797698	0.138932
FCGR2A	0.138757	0.0801413	0.139248
SCAMP3	0.138766	0.0801219	0.139248
OMD	0.138238	0.0812878	0.141072
IL6R	0.137913	0.082013	0.142162
NELL2	-0.137863	0.0821249	0.142165
CRNN	0.137826	0.0822086	0.142165
PILRB	0.137249	0.0835105	0.144245
KIRREL2	-0.137186	0.0836537	0.144322
ANPEP	0.13693	0.0842384	0.144457
FCRL3	-0.136931	0.0842367	0.144457
CXCL12	0.136893	0.0843239	0.144457
IL10RB	0.137099	0.0838539	0.144457
CKMT1A_CKMT1B	-0.136921	0.0842602	0.144457
CHMP1A	0.13702	0.0840322	0.144457
PDCD6	0.136677	0.0848182	0.145133
EFNA4	0.13555	0.0874439	0.149392
SIRT2	0.135521	0.087511	0.149392
FCRL5	0.135138	0.0884186	0.150765
IL17RB	0.135091	0.0885302	0.15078
TFF3	0.134234	0.0905889	0.154106
TSLP	-0.133639	0.0920408	0.156395
OGN	-0.133241	0.0930235	0.157881
GH1	-0.133116	0.0933323	0.158221
CD63	0.132718	0.0943259	0.159721
SNCG	0.132258	0.0954834	0.161307
ASAH2	-0.132295	0.0953896	0.161307
CD83	-0.131899	0.0963943	0.162658
BST1	-0.131768	0.0967267	0.163031
SEMA3F	0.131629	0.097083	0.163443
CD27	0.131524	0.0973514	0.163707
TLR3	-0.131421	0.0976168	0.163965
NCK2	0.131376	0.0977319	0.16397
HEBP1	0.131012	0.0986744	0.165026
FABP6	-0.131039	0.0986049	0.165026
IL2RB	-0.130963	0.0988004	0.165026
COPE	0.130958	0.0988128	0.165026
CES2	0.129701	0.102122	0.170359
TFF1	0.129424	0.102863	0.171399
TGFBR2	0.129329	0.103118	0.17163
SERPINA11	-0.128918	0.104225	0.173275
ATG4A	-0.128349	0.105778	0.175656
SH2D1A	0.127677	0.107632	0.17833
APOH	0.127719	0.107514	0.17833
SLITRK2	-0.127459	0.108238	0.179132
ICAM4	-0.126991	0.10955	0.181099
CD22	-0.126831	0.110003	0.181642
GZMB	0.126759	0.110206	0.181772
TIMD4	0.126573	0.110734	0.182437
DRG2	0.126353	0.11136	0.183262
CORO1A	0.126028	0.112291	0.184587
GYS1	0.125723	0.113169	0.185821
NAAA	-0.125232	0.114596	0.187953
DKK3	0.125134	0.114881	0.18821
SH2B3	0.124947	0.11543	0.188897
BTC	0.124442	0.116917	0.191118
LY6D	-0.124236	0.117531	0.191906
PDCD1LG2	0.124125	0.11786	0.192229
GGA1	0.123625	0.11936	0.194459
CSF3	0.123396	0.120052	0.195368
CA11	-0.123034	0.121151	0.196937
DKKL1	-0.122072	0.12411	0.201524
KYNU	0.121941	0.124517	0.201961
PSRC1	0.121734	0.125163	0.202784
PTGDS	-0.121568	0.125682	0.2034
GHRL	-0.121431	0.12611	0.203866
STC2	0.121374	0.126292	0.203935
IDS	-0.121128	0.127066	0.204959
CES3	0.120322	0.129633	0.20887
IVD	0.120068	0.130452	0.209958
EFEMP1	-0.119811	0.131283	0.211063
CD84	-0.119722	0.131573	0.211297
DNMBP	0.119615	0.13192	0.211622
CCL19	0.119561	0.132095	0.21167
CA1	-0.119458	0.132432	0.211746
RBP2	-0.1195	0.132293	0.211746
CHAC2	0.119387	0.132663	0.211885
RUVBL1	0.119303	0.132939	0.212094
PGF	0.118915	0.134214	0.213894
LIFR	0.118498	0.135592	0.215855
IL10	0.118388	0.135958	0.215968
BGN	0.118415	0.13587	0.215968
CD74	0.117905	0.137575	0.218299
HYAL1	-0.117626	0.138513	0.21955
XCL1	-0.117231	0.139853	0.221435
EPHB6	-0.117163	0.140083	0.221559
PI3	0.116863	0.141112	0.222944
PILRA	0.116235	0.143275	0.226119
ADA2	-0.115631	0.145379	0.229191
LEFTY2	-0.115572	0.145585	0.229268
ALCAM	0.114682	0.148735	0.233978
GMPR	-0.114384	0.149798	0.235277
PLAU	0.114361	0.149883	0.235277
ANXA11	0.114191	0.150493	0.235982
LSM1	0.11393	0.151433	0.237065
BIRC2	0.113909	0.151507	0.237065
TRIM5	0.113653	0.152437	0.238264
LAMP3	0.11301	0.154786	0.241678
SPARC	0.112192	0.157812	0.24614
TEK	0.11204	0.158381	0.246763
STX8	0.111964	0.158666	0.246945
HK2	0.111644	0.159865	0.247757
LRP11	0.111667	0.159779	0.247757
GBP4	0.111678	0.159738	0.247757
MIF	0.111713	0.159606	0.247757
PLIN1	0.111499	0.160412	0.248341
FGFR2	-0.111387	0.160835	0.248733
MAPT	0.110913	0.162635	0.251252
S100A4	0.109904	0.166515	0.256974
TRAF2	0.109318	0.168805	0.260233
LAIR2	0.108402	0.172423	0.265532
SERPINA12	-0.108082	0.173699	0.267215
MICB_MICA	0.107931	0.174306	0.267868
SEMA4D	0.10788	0.174509	0.267897
PON2	0.107329	0.176734	0.271029
PNLIPRP2	0.106951	0.178272	0.272851
CD300LG	0.1069	0.178481	0.272851
STXBP3	0.106929	0.178361	0.272851
TFRC	0.106213	0.181305	0.276877
LRIG1	0.106006	0.18216	0.277894
DNAJA2	0.105723	0.183336	0.279396
PMVK	0.105599	0.183855	0.279896
DPP7	0.105231	0.185395	0.281654
CPVL	-0.105233	0.185389	0.281654
FCGR3B	0.104862	0.186951	0.283724
CTSD	0.104801	0.187208	0.283819
TGM2	0.104732	0.187503	0.283972
MASP1	-0.104633	0.187922	0.284312
MZT1	0.104289	0.189384	0.286229
AXIN1	0.104175	0.189873	0.28667
CCN5	-0.103464	0.192931	0.290987
PPP1R12A	0.103399	0.19321	0.291108
PARK7	0.103288	0.193689	0.29153
IGFBP1	-0.102931	0.195245	0.29357
MSR1	0.102586	0.196754	0.295535
INHBC	-0.101911	0.199731	0.299699
SLC27A4	0.101776	0.200329	0.300289
DBNL	0.101399	0.202011	0.3025
GCNT1	0.101319	0.202369	0.302725
IL20	-0.10122	0.202815	0.302774
ITGA5	0.101237	0.202736	0.302774
SESTD1	0.100839	0.204528	0.305021
SPOCK1	0.100759	0.204886	0.305243
HLA-DRA	-0.100509	0.20602	0.30662
CRHR1	0.100296	0.206985	0.3075
CPE	-0.100286	0.207032	0.3075
ENTPD5	0.100239	0.207245	0.307505
PAM	-0.100007	0.208305	0.30865
NBL1	0.0999779	0.208439	0.30865
DGKZ	0.0996196	0.210082	0.310769
CA9	-0.0992512	0.211782	0.312966
PEAR1	-0.0991164	0.212406	0.313256
COLEC12	0.0991463	0.212267	0.313256
SMPD1	0.0989647	0.21311	0.313662
KLK4	-0.0989735	0.213069	0.313662
IL12RB1	0.0985808	0.214899	0.315973
DCXR	-0.0985353	0.215112	0.315973
C2CD2L	0.0979595	0.217818	0.319306
TBCB	0.0980035	0.21761	0.319306
IGFBPL1	0.0977837	0.218649	0.320203
BLVRB	-0.0976328	0.219364	0.320609
BAMBI	0.0976409	0.219325	0.320609
NGF	0.0973705	0.22061	0.322109
TAFA5	-0.0971171	0.22182	0.323552
SFTPA2	0.0968256	0.223217	0.325265
CTSH	0.0966585	0.224021	0.3259
LAG3	-0.0966424	0.224098	0.3259
IDUA	-0.0964175	0.225183	0.327152
NSFL1C	0.0960387	0.227019	0.329493
LTO1	0.0958652	0.227864	0.330391
CCL13	-0.0957149	0.228597	0.330771
NXPH1	-0.0957085	0.228628	0.330771
MAP4K5	0.0956724	0.228804	0.330771
DLK1	-0.0955083	0.229607	0.331381
CRLF1	0.0954937	0.229679	0.331381
FES	0.0954418	0.229933	0.331421
MYOC	-0.0953663	0.230304	0.331628
DCN	0.0952982	0.230638	0.331783
IL33	0.0952036	0.231103	0.332126
MMP7	0.0950857	0.231685	0.332407
PRDX5	0.0950717	0.231753	0.332407
GFRA2	-0.0945721	0.234227	0.335626
RGMB	-0.094408	0.235043	0.336465
STX4	0.0940256	0.236953	0.338869
GP2	0.0936856	0.23866	0.34018
MLN	-0.0936578	0.2388	0.34018
TCL1A	-0.0936783	0.238697	0.34018
XPNPEP2	-0.0937823	0.238174	0.34018
GAL	-0.0934645	0.239776	0.341237
CDH5	-0.0932696	0.240761	0.342307
TMPRSS15	-0.0930673	0.241787	0.343432
EPHX2	-0.0928425	0.242931	0.344722
ADAM23	-0.0924689	0.244841	0.346759
FLT4	0.0925026	0.244668	0.346759
REG4	-0.0923318	0.245544	0.347419
FOXO3	-0.0919869	0.24732	0.349593
SPINK4	0.091937	0.247577	0.349619
ARNT	-0.0915253	0.24971	0.351951
SCARF2	-0.0915714	0.24947	0.351951
CALB1	0.0912667	0.251056	0.353508
F7	0.0910667	0.2521	0.354637
PTPRS	-0.0908536	0.253217	0.355865
CRHBP	0.0906133	0.25448	0.357297
GRN	0.0904015	0.255596	0.35852
IL17F	0.0899202	0.258146	0.360652
HLA-E	0.0899129	0.258184	0.360652
LGMN	0.0899642	0.257912	0.360652
EREG	0.0900374	0.257523	0.360652
ARSA	0.0898821	0.258348	0.360652
CD48	-0.0895547	0.260094	0.362743
CCT5	0.0894894	0.260443	0.362883
SMARCA2	0.0891436	0.262296	0.364837
IL18RAP	-0.0891348	0.262344	0.364837
COL4A1	0.0889722	0.263219	0.36536
LPO	0.0889795	0.263179	0.36536
NFASC	-0.0887153	0.264605	0.366589
THY1	-0.0887584	0.264372	0.366589
GFOD2	0.088348	0.266596	0.368344
CPXM1	0.0883422	0.266628	0.368344
ERBB4	-0.0884178	0.266217	0.368344
ADGRB3	-0.0880046	0.268467	0.370535
IQGAP2	0.0879495	0.268768	0.3706
SSC5D	-0.0870528	0.273698	0.377043
GPC5	-0.0864214	0.277206	0.381517
RHOC	0.0863481	0.277615	0.381721
VSTM2L	0.0860932	0.279042	0.382245
PLPBP	0.0861049	0.278976	0.382245
GRAP2	0.0861532	0.278705	0.382245
DPP10	-0.0861151	0.278919	0.382245
ADAM15	-0.0855379	0.282166	0.386163
IL1B	0.0852229	0.283948	0.388239
PBLD	-0.0851496	0.284364	0.388445
ENPP7	0.0850294	0.285047	0.389014
TREML2	0.0842464	0.289522	0.394753
CCN2	0.0841145	0.29028	0.395419
IL13	-0.0840647	0.290567	0.395442
CDH1	0.0838522	0.291792	0.39674
CD46	0.0835394	0.293603	0.398831
GNE	0.0834112	0.294347	0.39947
PM20D1	0.0833006	0.29499	0.399973
AMN	0.0832018	0.295565	0.400381
LILRB1	0.0828157	0.297819	0.401946
EPCAM	-0.0828346	0.297709	0.401946
LGALS4	-0.082952	0.297022	0.401946
PRL	0.0828346	0.297709	0.401946
STX16	0.082628	0.298919	0.403059
PLXNB3	-0.0816912	0.30445	0.41005
EGF	0.0816552	0.304664	0.41005
RASA1	0.0815057	0.305553	0.410868
SULT1A1	0.0810647	0.308186	0.414028
CETN2	0.080993	0.308616	0.414225
IL17C	0.0808156	0.30968	0.415116
NT5C3A	-0.0807878	0.309847	0.415116
FGF23	0.080612	0.310905	0.416152
THBS4	-0.0804405	0.311938	0.417153
PROC	0.0803843	0.312278	0.417227
PRTFDC1	0.0803197	0.312668	0.417252
PLA2G15	0.0802868	0.312867	0.417252
PSPN	0.079957	0.314865	0.419534
CPM	-0.0798193	0.315702	0.420266
QPCT	0.0795028	0.317631	0.422449
CA12	0.0793226	0.318733	0.423529
VTA1	0.0792297	0.319302	0.4239
TNFRSF9	-0.0788736	0.321488	0.426417
VASH1	-0.0787507	0.322246	0.426667
TBC1D5	0.0787483	0.32226	0.426667
MGLL	0.078459	0.324047	0.428644
TFF2	0.0783507	0.324717	0.429143
ATXN10	0.0779805	0.327015	0.43179
ADCYAP1R1	-0.0778334	0.327931	0.432609
MARCO	-0.0773249	0.331111	0.436017
HAGH	0.0773359	0.331042	0.436017
DDR1	0.0772743	0.331428	0.436043
MMP1	0.0771081	0.332472	0.437024
TYRO3	-0.0769088	0.333727	0.438279
SRC	0.0761931	0.338259	0.443832
AHSP	-0.0760905	0.338912	0.44429
FGF5	-0.0760202	0.339359	0.444479
NPPB	0.0756817	0.341521	0.446909
SCG3	-0.0753271	0.343794	0.449482
WNT9A	0.0748466	0.346889	0.452961
MUC13	0.074818	0.347074	0.452961
MOG	-0.0746871	0.347921	0.453662
CXCL5	-0.074555	0.348776	0.454372
ADGRG1	0.074092	0.351786	0.457886
SEMA7A	0.0735053	0.355623	0.462057
AKT3	0.0735375	0.355412	0.462057
HMBS	-0.0733272	0.356793	0.463167
PTPRM	-0.0732407	0.357362	0.463494
GP1BA	0.0731647	0.357863	0.463732
SDC4	0.0728254	0.360103	0.466221
ANG	0.072766	0.360495	0.466317
CD99	0.0723792	0.363061	0.469221
SIRT5	0.0721617	0.364509	0.470676
FABP1	-0.0720818	0.365042	0.470949
EGFL7	0.0720246	0.365423	0.471025
GCG	0.0718708	0.36645	0.471934
AGXT	-0.0717199	0.36746	0.472818
PDP1	-0.0715061	0.368894	0.474246
PPME1	0.0707294	0.37413	0.480555
FOXO1	0.070643	0.374716	0.480886
DPP4	-0.0705844	0.375113	0.480974
GLB1	-0.0703924	0.376417	0.482222
CALCOCO1	0.0697434	0.380844	0.487467
ALDH1A1	-0.0696496	0.381486	0.487862
IL20RA	0.0694503	0.382853	0.488638
TNFAIP8	-0.0694284	0.383004	0.488638
CLMP	-0.0694152	0.383095	0.488638
TIA1	0.0692937	0.38393	0.489096
GP6	0.0692657	0.384122	0.489096
TBC1D17	0.0691911	0.384636	0.489324
NCS1	0.0690342	0.385717	0.490273
CCL24	0.0688687	0.38686	0.491299
FBP1	0.0683998	0.390109	0.494995
DNAJB8	0.0682533	0.391127	0.495857
TPT1	0.0676291	0.395484	0.500946
PEBP1	0.0672584	0.398085	0.503805
CD70	0.0671061	0.399157	0.504289
DKK4	0.0671119	0.399116	0.504289
KLK11	-0.0668409	0.401027	0.506215
SCLY	0.0667186	0.401891	0.506868
CLSTN1	-0.0665684	0.402954	0.507771
GRK5	0.0665129	0.403347	0.507829
CNTN3	0.0664248	0.403972	0.508178
IL7R	-0.0663384	0.404585	0.508512
ANGPTL3	0.0662651	0.405105	0.508729
RAB37	-0.066164	0.405824	0.509194
FUCA1	0.0657318	0.408904	0.51262
CCL5	-0.0654343	0.411033	0.514847
FAM3B	-0.0652233	0.412546	0.5163
SLC39A5	0.0646622	0.416587	0.520912
CTSO	0.0644147	0.418377	0.522703
NCLN	0.0642138	0.419832	0.523181
GALNT3	0.0642213	0.419778	0.523181
JCHAIN	0.0643076	0.419152	0.523181
MMP12	-0.0636937	0.423615	0.527446
ACAN	-0.0630066	0.428643	0.533253
IFNG	0.0628234	0.42999	0.534019
OSCAR	0.0628439	0.429839	0.534019
CD2AP	0.0624263	0.432916	0.536408
EGFR	-0.0624132	0.433013	0.536408
CDKN2D	0.062419	0.43297	0.536408
CRIP2	0.061978	0.436234	0.539941
CLIP2	0.0618564	0.437136	0.540601
IGFBP6	0.0616454	0.438705	0.541168
APRT	0.0616469	0.438694	0.541168
PDCD1	-0.0617128	0.438203	0.541168
AKR1C4	-0.0611612	0.442316	0.544812
HSPB1	0.0610997	0.442776	0.544812
SEZ6L2	-0.0611033	0.442749	0.544812
EPHA10	-0.0608527	0.444625	0.546168
JAM2	-0.0608615	0.444559	0.546168
GZMA	-0.0605231	0.4471	0.548748
PLA2G7	-0.0604264	0.447828	0.549181
DOK2	0.059937	0.45152	0.553245
SCG2	-0.0598551	0.45214	0.553541
CTRB1	0.0596521	0.453678	0.554959
CLEC4A	-0.0595137	0.454728	0.555779
SERPINB5	-0.0589994	0.458642	0.560095
CNPY2	0.0587209	0.460769	0.561755
ACOX1	-0.0587444	0.46059	0.561755
ALDH3A1	0.0579268	0.466865	0.568713
CDSN	-0.0578726	0.467283	0.568748
SELP	0.0573393	0.471404	0.573287
KLRD1	0.0571166	0.47313	0.574908
AMBP	-0.0567599	0.475903	0.577318
FOLR3	-0.0567775	0.475766	0.577318
ENTPD6	-0.0565408	0.47761	0.577688
TNFSF13B	0.0566536	0.476731	0.577688
OBP2B	-0.0565181	0.477787	0.577688
ANGPTL7	-0.0565671	0.477405	0.577688
IL19	0.0562887	0.479578	0.579375
CHEK2	0.0555709	0.485208	0.5856
CIAPIN1	0.0555298	0.485532	0.5856
EIF5A	0.0552309	0.487887	0.587956
CDH6	-0.0550948	0.488962	0.588766
CALB2	-0.0547005	0.492081	0.592035
NFATC3	0.0545196	0.493516	0.593274
RAB6B	0.0537306	0.499801	0.600336
COL1A1	0.0535307	0.5014	0.601762
FABP4	0.0533965	0.502475	0.602486
WFIKKN2	0.0533526	0.502827	0.602486
LAMP2	-0.0532397	0.503732	0.603077
GAS6	-0.0530786	0.505026	0.603849
ART3	0.0530566	0.505202	0.603849
PDLIM7	0.0527137	0.507962	0.606652
MRPL46	0.0524764	0.509877	0.608442
CCL28	0.0524046	0.510457	0.608637
ATP6V1D	-0.0522698	0.511547	0.60944
KYAT1	0.0521189	0.512768	0.610398
CD4	0.051626	0.516768	0.61466
CD33	0.0511812	0.520392	0.618467
IFNL1	0.050998	0.521887	0.619741
KRT14	0.0507416	0.523985	0.621728
MFAP5	-0.0505966	0.525174	0.621748
IFNLR1	0.0505615	0.525461	0.621748
SCARA5	0.0505688	0.525401	0.621748
STIP1	0.0505321	0.525702	0.621748
DPEP2	0.0502955	0.527645	0.623541
GUCA2A	0.0501893	0.528518	0.62407
EDIL3	-0.0497937	0.531777	0.626906
METAP1	-0.0498318	0.531463	0.626906
CCN3	0.0496164	0.533241	0.628125
CA13	0.0491256	0.537304	0.632402
DUOX2	0.0485161	0.54237	0.636828
IL2	0.0485476	0.542108	0.636828
PVALB	0.0485952	0.541712	0.636828
SOD1	0.0481454	0.545463	0.639946
CXCL6	0.0477791	0.548528	0.643026
NFATC1	0.0477066	0.549136	0.643223
FAM3C	0.0475109	0.550777	0.643801
DUSP3	0.0475007	0.550863	0.643801
LXN	-0.0474904	0.550949	0.643801
CTRC	-0.0473542	0.552094	0.644624
LYPD1	-0.0472311	0.553129	0.645317
FLT3	0.0470575	0.55459	0.646506
RBP5	-0.0466143	0.55833	0.650347
TIMP4	0.0464605	0.55963	0.651344
NCR1	-0.0463154	0.560858	0.652254
ERBB3	0.0461462	0.562292	0.652604
DDX58	0.046122	0.562498	0.652604
WFDC12	-0.0462268	0.561609	0.652604
ANGPT1	0.0457762	0.565434	0.655491
GDNF	0.045593	0.566992	0.656777
TBC1D23	0.0454759	0.56799	0.657282
LRRC25	0.0454363	0.568327	0.657282
GLO1	0.0453029	0.569464	0.657688
OLR1	0.0452897	0.569577	0.657688
EPO	-0.0448736	0.573132	0.661061
NPTX1	-0.0448422	0.573401	0.661061
SNX9	0.0447769	0.57396	0.661183
UBAC1	-0.0441718	0.579152	0.66664
ENPP5	-0.0440759	0.579977	0.667065
IL1A	-0.0439287	0.581244	0.667473
TNFRSF19	0.0439352	0.581188	0.667473
SORD	0.0436869	0.583328	0.669341
C1QA	0.043533	0.584656	0.670339
ARHGEF12	0.0432085	0.587462	0.673028
ENTPD2	-0.0429441	0.589753	0.675124
CHRDL2	0.042881	0.5903	0.675222
C19orf12	-0.0427023	0.591851	0.676468
THPO	-0.0426246	0.592526	0.67671
BIN2	0.0424561	0.593991	0.677854
MPIG6B	-0.0419624	0.598293	0.6817
CPA2	-0.0419711	0.598216	0.6817
AK1	-0.0418217	0.599521	0.682568
CCL8	0.0416503	0.601019	0.683741
CNDP1	-0.0415844	0.601596	0.683865
IL3RA	-0.0411331	0.605549	0.687292
TNFRSF21	-0.0411668	0.605254	0.687292
ADAMTS16	-0.0406833	0.609502	0.690999
FGF21	0.040654	0.60976	0.690999
CHRDL1	0.040462	0.611451	0.692378
CTSS	0.0403404	0.612523	0.693055
BANK1	-0.0401624	0.614093	0.694296
WASF3	-0.0400525	0.615064	0.694856
GSAP	-0.0399573	0.615905	0.69527
SCP2	0.0397742	0.617525	0.696561
CFC1	0.0395815	0.619231	0.697849
AIFM1	-0.0395375	0.619621	0.697849
RAB6A	-0.0393947	0.620888	0.698737
CD276	0.039073	0.623744	0.701412
CCL18	0.0387588	0.62654	0.703475
NPPC	-0.038761	0.62652	0.703475
CLEC1A	0.0386196	0.62778	0.704326
NELL1	0.0385295	0.628583	0.704688
LILRB5	0.0383771	0.629943	0.705671
DARS1	0.0381983	0.631539	0.706918
ANKRD54	-0.0380972	0.632443	0.707388
CLC	-0.0379844	0.633452	0.707975
HNMT	0.0377925	0.63517	0.709354
LPL	-0.0371522	0.640916	0.715225
IKZF2	0.0370174	0.642128	0.716032
IGFBP7	0.0368673	0.64348	0.716616
IL17A	-0.0368504	0.643632	0.716616
RGS8	0.0363296	0.64833	0.721297
SPRY2	0.036175	0.649727	0.722302
ANGPTL2	-0.0359757	0.651529	0.722302
TREM2	0.0359567	0.651701	0.722302
GFAP	-0.0359596	0.651675	0.722302
NT5E	0.0359903	0.651397	0.722302
CD163	0.035819	0.652948	0.723137
PAEP	0.035583	0.655087	0.724957
DNPH1	-0.0352827	0.657814	0.727424
CCL16	0.0351479	0.659039	0.728228
B4GAT1	-0.0349677	0.660679	0.729489
VTCN1	-0.0347963	0.66224	0.730661
PRTG	0.0345384	0.664591	0.732703
LGALS7_LGALS7B	-0.0341897	0.667775	0.735659
LEPR	0.0336586	0.672637	0.740457
KLK12	0.0335106	0.673993	0.741393
SERPINB9	0.0334542	0.674511	0.741405
RARRES2	0.033271	0.676192	0.742138
FGF2	-0.0332842	0.676071	0.742138
CRADD	-0.033022	0.678481	0.744092
IL5	0.0326703	0.681718	0.747082
SCGB1A1	0.0325106	0.68319	0.748134
IL17RA	0.0321487	0.68653	0.751229
PAK4	-0.0320901	0.687071	0.75126
AMY2B	0.0318805	0.689009	0.752816
RANGAP1	-0.0317136	0.690554	0.753941
CRKL	0.0314586	0.692916	0.755599
KLB	-0.0314381	0.693106	0.755599
SKAP2	0.0312637	0.694723	0.756798
PSG1	-0.0310762	0.696464	0.75813
MAP2K6	-0.0309648	0.697498	0.758691
KIR3DL1	-0.0307993	0.699037	0.759801
CCL25	-0.0301018	0.705533	0.766292
PECAM1	0.029603	0.710193	0.770781
VEGFC	0.029507	0.711091	0.771183
SULT2A1	-0.0293824	0.712256	0.771875
CRACR2A	0.029129	0.714631	0.773875
SLC16A1	0.0290418	0.715448	0.774186
LHPP	0.028666	0.718974	0.777427
NCAN	-0.0279166	0.726024	0.783892
FCER2	0.0279349	0.725852	0.783892
FHIT	0.027403	0.730869	0.78854
ATP5PO	-0.0272404	0.732405	0.789616
ABHD14B	0.0265261	0.739165	0.796316
ADGRE2	0.0264214	0.740158	0.7968
NRCAM	-0.0257056	0.746955	0.802346
C2	0.0257781	0.746265	0.802346
ECE1	0.0257283	0.746739	0.802346
NOTCH1	-0.0253203	0.750622	0.805693
HAO1	0.0251525	0.752221	0.806818
QDPR	0.0245401	0.758065	0.81249
GGT5	-0.0243819	0.759577	0.813515
CASP2	0.0237503	0.765621	0.819382
ROBO1	-0.0236925	0.766176	0.819382
SOST	0.02322	0.770709	0.823628
RTN4R	-0.0231379	0.771496	0.823868
TNFRSF4	-0.0228683	0.774087	0.825429
SIGLEC15	-0.022883	0.773946	0.825429
PSMG3	-0.0226896	0.775806	0.826477
KCNIP4	0.0225899	0.776764	0.826477
PSMA1	0.0226032	0.776637	0.826477
CD209	0.0224566	0.778047	0.827241
SMAD1	0.021831	0.784077	0.833046
CRISP2	0.0217226	0.785123	0.833552
AMY2A	0.0211936	0.790233	0.838369
CD69	-0.0210149	0.791961	0.839594
KIR2DL3	-0.0208215	0.793833	0.840969
MVK	0.0206867	0.795138	0.841742
LY96	-0.0204977	0.796969	0.84307
GHRHR	-0.0200743	0.801075	0.846801
ADGRE5	-0.0198545	0.803209	0.848443
CA14	-0.019601	0.805671	0.85043
SLAMF7	-0.0195094	0.806561	0.850756
MAP3K5	0.0193138	0.808463	0.851087
TPMT	0.0192977	0.808619	0.851087
KDR	-0.01936	0.808014	0.851087
IL22RA1	-0.018886	0.812626	0.854689
CTF1	0.0182135	0.819182	0.860965
AGR3	0.0180919	0.820369	0.861593
BTN2A1	-0.0178325	0.822901	0.863014
AARSD1	-0.017878	0.822458	0.863014
LTBP3	0.0176274	0.824906	0.864496
CST6	-0.0170714	0.830344	0.869514
CDH15	0.0170164	0.830882	0.869514
CCS	0.0163937	0.836983	0.875272
TIE1	0.0162905	0.837996	0.875706
AMIGO2	0.0159308	0.841526	0.878766
PRELP	-0.0157645	0.843158	0.879844
LAMA4	-0.0154685	0.846066	0.88162
SORCS2	0.0154971	0.845785	0.88162
PPY	0.0151623	0.849077	0.884128
BID	-0.0149022	0.851636	0.886161
GZMH	-0.0147279	0.853352	0.887316
PRCP	-0.013881	0.861697	0.895358
ANXA4	-0.0137931	0.862565	0.895623
SMOC2	0.0134576	0.865876	0.898423
IL1RL2	0.0133946	0.866498	0.898431
LEP	-0.0132876	0.867554	0.89889
TCL1B	-0.0130634	0.869769	0.900546
CA5A	-0.0127938	0.872433	0.902666
MTPN	-0.0127023	0.873339	0.902964
UMOD	0.0124158	0.876172	0.904615
ITM2A	-0.0124297	0.876034	0.904615
AXL	-0.0122957	0.877361	0.905204
CHGB	0.0115895	0.884354	0.911776
FKBP1B	-0.0113213	0.887012	0.913872
MILR1	-0.0107924	0.892258	0.918044
TST	0.0107866	0.892316	0.918044
DCBLD2	-0.0105199	0.894962	0.920119
TDGF1	0.01041	0.896053	0.920594
PLTP	-0.00977852	0.902327	0.924854
MSMB	0.00967596	0.903346	0.924854
TNFRSF13C	0.00986057	0.901511	0.924854
FLRT2	-0.00967449	0.903361	0.924854
PODXL	0.00988182	0.9013	0.924854
OPTC	0.00948842	0.905211	0.9261
CRX	-0.00928183	0.907265	0.927553
VSIR	-0.00897708	0.910297	0.930003
STK24	0.00876317	0.912426	0.930839
NUDT2	-0.00870309	0.913024	0.930839
[truncated: 30 more rows]

## Sheet: Sheet2_high_lowcalprotectin
Protein	p_values_INF	NPX difference
NPPB	0.23581	0.221489
HNRNPK	0.0284189	0.100564
VIM	0.072174	0.234459
CHEK2	0.86581	0.00873601
CRHR1	0.623326	0.0338852
MFAP3	0.943663	0.00663233
TCL1B	0.739164	0.0623995
TSLP	0.158007	-0.109232
DUOX2	0.988759	0.00168829
CTF1	0.903587	0.0163835
HEBP1	0.17571	0.102824
SERPINB5	0.615058	0.0366149
AKR1C4	0.910569	-0.0114416
HK2	0.466931	0.0413829
GRK5	0.844459	0.0184643
VSTM2L	0.103348	0.152633
TIA1	0.773729	0.0164153
CNPY2	0.968353	0.0057502
CRX	0.631541	0.0819778
CA5A	0.988499	0.00368385
TSPAN1	0.228238	0.231876
COMT	0.200759	0.152526
MMP7	0.435542	0.0348282
PON2	0.143042	0.0821523
FABP6	0.247744	-0.128676
GP2	0.458895	0.175537
WASF1	0.0196869	0.202082
DNAJB8	0.931114	0.0106354
MTPN	0.540453	-0.0550797
EDIL3	0.873761	-0.0142926
GYS1	0.31196	0.150901
THPO	0.941827	0.00635964
CLEC1A	0.570574	0.0478064
CEACAM8	0.0230534	0.211291
ENTPD5	0.182449	0.0596496
DCN	0.197774	0.115486
GLO1	0.180376	0.13793
ADAMTS16	0.998297	-0.000170744
USP8	0.0262402	0.261865
ITGB1BP2	0.0442925	0.259411
CTSH	0.218433	0.173387
BAG6	0.021756	0.165654
SLITRK6	0.260955	-0.0895815
ANXA4	0.751931	0.0265329
GZMH	0.84954	-0.024585
CLC	0.902206	0.0235184
LEPR	0.110399	0.117241
CDH17	0.388983	0.136788
ENTPD6	0.585151	-0.0351849
SNX9	0.583284	0.0813466
ACY1	0.89226	0.0192909
DOK2	0.434523	0.141751
STK4	0.140426	0.140818
TGM2	0.272931	0.149954
DPP7	0.537215	0.0794561
PLPBP	0.153699	0.164317
ADAM15	0.149557	-0.106446
IL6ST	0.0323146	0.0823706
PM20D1	0.6886	0.0957471
LACTB2	0.0738044	0.187049
FADD	0.0286291	0.227587
IGFBPL1	0.340881	0.0951394
CDH6	0.77547	0.028416
BOC	0.0270914	-0.142521
ADH4	0.10893	-0.330445
ACAN	0.844862	0.0121857
EPHX2	0.446481	-0.106086
CCL27	0.0711096	-0.207935
AK1	0.76617	-0.042017
PDCD6	0.0438169	0.326641
ACOX1	0.0505665	-0.192129
IGSF8	0.0397591	0.172077
MEP1B	0.104401	0.295455
GPNMB	0.0341058	0.151957
QDPR	0.450057	0.0814717
CD2AP	0.170781	0.195948
VSIR	0.254948	-0.1793
CBLIF	0.0489663	0.324797
OLR1	0.284721	0.204406
LRP11	0.0662643	0.165412
SEMA3F	0.130261	0.14677
LEP	0.89346	0.0316002
LPL	0.949331	0.00759323
ADGRG2	0.0709576	0.137577
AGXT	0.449986	-0.153899
SIGLEC7	0.200053	0.077802
GRAP2	0.175307	0.175786
PILRB	0.0761988	0.224232
REN	0.259047	0.181003
SOST	0.365037	0.107881
NPDC1	0.0684285	0.20519
COL4A1	0.192015	0.164044
SORT1	0.0597599	0.15244
SDC4	0.772263	0.0270287
SNAP23	0.0815917	0.280662
SPON2	0.04635	0.152149
CHRDL2	0.277497	0.132975
ROR1	0.295356	0.083313
CA13	0.543575	0.111143
FBP1	0.31031	0.261638
NRCAM	0.631875	0.033095
HSPB1	0.318617	0.146567
IL19	0.842081	-0.0297382
KYAT1	0.277644	0.14734
PLXNB3	0.252927	-0.110194
TYRO3	0.360052	-0.0563471
FAM3C	0.551756	0.0357963
IGFBP7	0.630423	0.039406
UMOD	0.919328	0.0131601
GSTA1	0.174866	-0.364131
PLTP	0.29193	0.122058
MFAP5	0.681482	0.0557008
FABP4	0.224828	0.228457
IGFBP1	0.993712	0.00205307
ICAM2	0.11598	0.102225
FCRL1	0.020705	-0.279296
PLA2G1B	0.151892	0.251916
TGFBR3	0.0907112	0.127167
GHRL	0.509403	-0.154252
REG3A	0.0275773	0.414976
FUCA1	0.66717	0.0755788
CD209	0.484554	0.0470002
DKK3	0.0821062	0.208866
ESAM	0.038116	0.144688
TNFSF13B	0.147813	0.218089
ALCAM	0.0479813	0.0906141
MSMB	0.762758	0.0452565
CPA1	0.16748	0.283299
SEMA7A	0.62157	0.0343175
MEGF9	0.0469149	0.11092
CORO1A	0.194375	0.285407
CPB1	0.103384	0.300613
SELE	0.0333407	0.214237
DLK1	0.291565	0.13677
NPTXR	0.0652639	-0.211067
SCARF1	0.189723	0.136803
CDHR5	0.0260354	-0.193896
CELA3A	0.63272	0.105967
CCN3	0.544431	0.0746544
LILRB2	0.0359684	0.165499
TIE1	0.837242	0.0152562
CLUL1	0.423573	-0.0721102
SIRPA	0.0775258	0.181322
PTPRS	0.368511	0.0551401
PTPRF	0.212224	0.105654
GDF2	0.316418	-0.0866452
CHIT1	0.75337	0.114681
PDGFA	0.29983	0.101043
FAS	0.169456	0.140035
CD69	0.400461	-0.123641
CXCL5	0.446228	-0.14186
PLXNB2	0.105141	0.116912
QPCT	0.466398	0.0565122
MARCO	0.525049	-0.0365562
LILRB1	0.615915	0.0309501
PRSS27	0.0500016	-0.171408
LILRB5	0.390991	0.135669
PI3	0.360915	0.151944
DDC	0.0482631	-0.323133
PPIB	0.373049	0.123925
COL18A1	0.021072	0.125938
CCL16	0.705464	0.0676434
SERPINA12	0.807714	-0.078607
GH1	0.332646	-0.267583
COL1A1	0.457499	0.0430039
SERPINE1	0.177399	0.0867303
MCAM	0.265464	0.0889487
ART3	0.985463	0.00155397
CNDP1	0.500489	0.0719884
ANPEP	0.101576	0.143289
CDH1	0.127769	0.122698
OSMR	0.0404589	0.113258
CTSD	0.320686	0.066305
CD163	0.32705	0.10527
SPARCL1	0.254414	0.0832826
PRSS2	0.0298138	0.46377
CTSZ	0.0404675	0.136902
THBS4	0.437112	0.102751
TFRC	0.115708	0.111639
TFF3	0.0799459	0.218717
F7	0.0850547	0.13284
RARRES2	0.552096	0.0569688
APOM	0.250585	0.112973
TIMD4	0.0813367	0.198579
ITGB1	0.320685	0.0513999
CD14	0.0867204	0.246172
CDH5	0.620548	-0.0320413
SELP	0.965365	0.00521225
CD46	0.519818	0.0435956
GP1BA	0.396064	0.0567968
FCN2	0.0731717	0.184774
HSPG2	0.0613089	0.182028
IL6R	0.0542338	0.2155
SOD1	0.663408	0.0457373
FCGR3B	0.249783	0.110607
NOTCH3	0.0959848	-0.158718
FCGR2A	0.315018	0.118706
CCL18	0.283872	0.143137
VCAM1	0.0324186	0.190699
PEAR1	0.197828	-0.0639494
PROC	0.562777	0.0415232
XG	0.579079	-0.0759434
ADGRE5	0.913696	-0.0108574
ANG	0.807947	0.0172301
DPP4	0.572492	0.0416882
ANGPTL3	0.101734	0.14315
C2	0.881584	0.0118222
IGFBP6	0.529371	0.0678158
TGFBI	0.074942	0.101374
IL2	0.315203	0.0581731
PDGFRB	0.630749	-0.0343375
IL10RA	0.127148	0.131927
IL20RA	0.424642	0.0677136
EIF5A	0.659698	0.0195735
IL1B	0.0989366	0.139875
IL33	0.0627587	0.158586
IL10	0.420191	0.143827
ARNT	0.563488	0.041257
TNFAIP8	0.566987	0.0390747
LTO1	0.266803	0.0666975
AMBN	0.0311818	0.146679
CEP164	0.0599251	0.101765
SERPINA11	0.0630169	-0.219269
PRKAB1	0.0317427	0.259617
PNPT1	0.356882	0.192793
RABGAP1L	0.207627	0.109985
NCLN	0.601759	0.0478066
AOC1	0.936797	0.00910758
ENG	0.0940864	-0.0636385
ENPP2	0.703689	-0.0315492
IL20	0.45492	0.059447
RGS8	0.854097	0.0227354
PAM	0.502289	-0.0421227
CXCL14	0.109442	0.240448
CST6	0.976797	-0.00356603
MVK	0.352665	0.145619
WNT9A	0.409278	0.0751006
IL3RA	0.539231	0.0325854
CXCL12	0.331227	0.0805973
DGKZ	0.352488	0.0569896
PRKCQ	0.171879	0.124164
IL17A	0.716795	0.0388628
NFATC3	0.323055	0.0658847
GALNT3	0.46038	0.0718564
IL5	0.422739	0.196439
TNF	0.0505408	0.165589
TANK	0.039499	0.233369
SPRY2	0.695247	0.0379074
IL17C	0.157475	0.271079
IL12RB1	0.277668	0.0874232
IL1RL2	0.463836	0.0635314
NOTCH1	0.669984	-0.0189157
IL1A	0.163071	0.199912
JCHAIN	0.890334	0.0153357
IFNG	0.253909	0.437516
ITM2A	0.808129	0.0254363
IFNLR1	0.849327	0.0146843
TRAF2	0.122338	0.158942
GAS6	0.640991	-0.033695
EGFR	0.315595	-0.0511
SPINK4	0.545755	0.094757
PSPN	0.393551	0.171155
ALDH3A1	0.461981	0.134106
SH2D1A	0.154075	0.150436
FOXO1	0.125514	0.205661
BID	0.979373	0.00407246
TBC1D5	0.393743	0.137851
DAPP1	0.545161	0.0557903
TRIM5	0.345039	0.127809
STX8	0.334518	0.101845
HLA-E	0.233081	0.070385
SAMD9L	0.204167	0.213171
SLC39A5	0.389716	0.0930185
AMY2A	0.581216	-0.0821765
BTN3A2	0.176653	0.136748
PROK1	0.0516297	0.321733
NFATC1	0.345227	0.104167
PRCP	0.229597	-0.129806
CCL26	0.0252367	0.337536
CEACAM21	0.0708438	0.349433
AMY2B	0.574793	-0.0888679
PSMG3	0.612822	0.0571744
COL9A1	0.835176	0.0198313
ARHGEF12	0.703799	0.0745645
CASP2	0.97314	0.00613969
CLIP2	0.557084	0.0906636
CXADR	0.127074	0.178783
CCL28	0.409377	0.116587
PTH1R	0.726905	0.0231716
CLEC4A	0.819173	0.0216494
IL4R	0.0235124	0.321034
SSC5D	0.691846	-0.0298581
IRAK4	0.0341819	0.267274
DECR1	0.118242	0.212058
AXIN1	0.18779	0.154073
ANXA11	0.181154	0.168164
HYAL1	0.151397	-0.0882998
CD4	0.200628	0.091596
IL17RB	0.116657	0.197435
NTF3	0.0826795	0.151782
MICB_MICA	0.0788402	0.480888
BANK1	0.518564	0.0935556
AXL	0.759713	-0.0226023
CD70	0.735425	0.0440781
GZMB	0.309658	0.166625
IL32	0.170095	0.158814
LIFR	0.104448	0.109092
CCL3	0.131729	0.210182
CD40LG	0.23601	0.0706914
FKBP1B	0.809471	0.0544582
IDS	0.908532	0.00676065
CXCL17	0.156831	0.193764
TNFSF12	0.104828	0.166814
BSG	0.0415622	0.116688
DNAJA2	0.166524	0.236631
KLRD1	0.57416	0.0627404
CD79B	0.134275	0.208064
LAMP3	0.0612175	0.182297
TPSAB1	0.212719	0.140814
PRDX5	0.256372	0.101776
VEGFA	0.0302488	0.317388
ADAM23	0.964597	0.00430842
IL18R1	0.0197271	0.189137
C1QA	0.539913	0.026759
CCL13	0.892398	0.0176651
CTSO	0.257912	0.101168
FLT3LG	0.0863272	0.216867
AOC3	0.223428	-0.0843252
CDSN	0.978537	0.00301128
KYNU	0.268255	0.13235
MMP1	0.438337	0.0759144
PGF	0.167636	0.129174
ADA2	0.675299	-0.044525
CCL25	0.490001	0.0996797
CD276	0.25681	0.130151
DBNL	0.154279	0.253547
NCK2	0.216984	0.117126
TIMP3	0.0256654	0.550176
CCL21	0.337635	0.124606
SCGB1A1	0.145001	0.23379
ENPP7	0.341991	0.178104
SIGLEC1	0.0967615	0.179018
F2R	0.046723	0.146993
IL10RB	0.0657466	0.133455
EGF	0.62588	0.0646313
PTGDS	0.274596	-0.106061
CA1	0.60693	-0.122203
CRLF1	0.528402	0.0466816
TNFRSF13B	0.514446	0.0733705
CCL5	0.215281	-0.199894
ERBB3	0.692676	0.0234783
EFEMP1	0.562798	-0.0528056
MANF	0.136167	0.234703
GGH	0.0737098	-0.172526
CCN2	0.721051	0.0268675
MGLL	0.202212	0.130477
BTN2A1	0.565618	0.0435844
SHMT1	0.805174	0.0546683
CD58	0.155415	0.0651402
FIS1	0.744395	0.0449448
SCGB3A2	0.209078	0.204193
OMD	0.0309812	0.214454
RAB37	0.338138	-0.123948
IL4	0.0595305	-0.267691
PDLIM7	0.492195	0.145306
SMOC2	0.401128	0.111895
TREM2	0.20576	0.171731
IL13	0.110273	-0.150595
ENPP5	0.358379	0.0739693
COLEC12	0.151307	0.136751
SIRPB1	0.0213533	0.282517
ANGPT1	0.63928	0.0415103
PDGFB	0.069821	0.206207
CRKL	0.458299	0.136103
EPCAM	0.766175	0.0457327
DNPH1	0.722685	0.0496157
MEGF10	0.0554468	0.151853
CRHBP	0.241661	0.0832353
LHPP	0.3472	0.128411
TPP1	0.0807618	0.124839
FCRL3	0.152219	-0.116616
ADGRE2	0.613961	0.0399119
SKAP2	0.807713	0.0489307
PRSS8	0.0259181	0.243062
PRELP	0.637825	0.0395009
LAMA4	0.684784	0.0282256
IL22RA1	0.748975	-0.025948
IL2RB	0.594212	-0.047194
CHRDL1	0.279894	0.126987
CCL24	0.585456	0.114667
LGMN	0.338121	0.085173
PNLIPRP2	0.582693	0.303397
OSCAR	0.993119	0.000634671
IL17F	0.872476	-0.0206231
WFIKKN2	0.414076	0.0818219
TFF2	0.24923	0.205585
CXCL3	0.231351	0.236199
NME3	0.0415561	0.130848
SESTD1	0.389652	0.0827144
NDRG1	0.0568218	0.236752
IFNL1	0.219959	0.283451
SMARCA2	0.327978	0.0787169
ATF2	0.0323808	0.301278
SLC16A1	0.5515	0.0562694
KRT14	0.386423	0.0473841
CALB2	0.871774	0.0160948
C19orf12	0.684731	0.0675311
MMP13	0.038059	0.25729
CDHR1	0.107137	0.164165
IL34	0.0282645	0.20854
ATP5PO	0.664098	0.0283195
TPT1	0.927977	-0.0101683
SIGLEC15	0.849541	0.0241814
KCNIP4	0.199915	0.0920374
SLC27A4	0.89217	0.0197072
TNFRSF13C	0.617701	-0.0595034
IL17D	0.126249	-0.155271
MILR1	0.95742	-0.00608543
RAB6B	0.913718	0.0143823
GLT8D2	0.625753	0.0369527
RASA1	0.131481	0.079653
HSP90B1	0.748864	0.0384756
MAPT	0.518083	0.0477631
IVD	0.0208096	0.239342
NOS3	0.0482811	0.187502
FGF5	0.602434	-0.0467171
PLIN1	0.0637611	0.24551
CETN2	0.277976	0.152906
STK24	0.793166	0.0158807
GGA1	0.441296	0.0833144
EPHA10	0.232119	0.108655
SLAMF1	0.0646752	-0.231084
GHRHR	0.557172	0.0538743
TPPP3	0.367322	0.0773116
TBC1D17	0.477169	0.0800024
FABP9	0.026396	-0.228348
GBP4	0.238266	0.235247
FGF2	0.659056	-0.0393167
FKBP7	0.473752	0.0876377
PMVK	0.365131	0.206411
VSTM1	0.202482	0.168501
MRPL46	0.672729	0.0165812
SULT2A1	0.861541	-0.0294278
CARHSP1	0.948403	0.00784267
GDNF	0.370073	0.076806
C2CD2L	0.454139	0.144218
ATXN10	0.167637	0.16141
MUC13	0.463663	0.103416
PRTFDC1	0.376043	0.0748281
TST	0.52356	0.0826316
VASH1	0.457146	-0.0258502
NEFL	0.0285062	0.414121
CLSTN1	0.705708	0.0421234
HLA-DRA	0.44534	-0.0981707
S100A16	0.128028	0.258386
EPO	0.659282	-0.0932758
ANXA10	0.0198711	0.452513
KLB	0.897503	0.01495
EDAR	0.0458014	-0.345661
ECE1	0.83412	0.0136734
DPP10	0.183872	-0.116363
ITGA6	0.852064	-0.0194783
MAP4K5	0.275798	0.133813
CRIP2	0.0890597	0.139539
DARS1	0.735843	0.0511269
EREG	0.769421	0.0631926
SKAP1	0.081358	0.162302
GGT5	0.600163	0.0331463
CSF2RA	0.0354056	0.214306
PSG1	0.503069	0.143957
ISM1	0.1335	-0.168716
NGF	0.108705	0.0586414
ABHD14B	0.827941	0.0297631
MLN	0.641498	-0.0940681
SPOCK1	0.234624	0.0907234
PAEP	0.67433	0.0781398
APRT	0.495734	0.0810992
CLEC10A	0.0572264	0.178568
CHMP1A	0.0505993	0.191616
SERPINB9	0.92782	0.00525509
DKK4	0.52743	0.0704766
EFNA4	0.171396	0.142423
SCARB2	0.0562323	0.251996
MAP2K6	0.845654	-0.0372206
NT5C3A	0.604969	-0.0913583
FLRT2	0.605978	0.0445531
RHOC	0.29826	0.127375
CNTNAP2	0.105088	-0.16576
TNFSF14	0.0511664	0.226452
DNMBP	0.1827	0.199096
CC2D1A	0.106154	0.303638
LPO	0.20316	0.197044
LAIR2	0.0449697	0.504332
LAYN	0.147919	0.179594
SNCG	0.0642245	0.328583
CD83	0.4237	-0.0738454
NCR1	0.793978	-0.0263614
CCS	0.402783	0.11722
NPPC	0.434456	-0.129262
HNMT	0.199642	0.17201
OBP2B	0.134477	0.206043
RBKS	0.4872	0.103982
CD63	0.144252	0.258679
PSME2	0.0565111	0.14
FUT8	0.390499	0.0943457
TBCB	0.304512	0.203849
CST5	0.930694	0.0095924
ICAM4	0.309205	-0.0996858
ACVRL1	0.0216006	0.216926
LY75	0.079501	-0.154965
EIF4B	0.022267	0.298684
PLA2G10	0.736015	0.0446181
LXN	0.908294	0.00934982
CDH15	0.677423	0.0832254
CDH3	0.0366917	0.240533
DDR1	0.092743	0.0944212
VTA1	0.454777	0.105496
SEMA4D	0.851046	0.0080946
NSFL1C	0.240359	0.170385
SMPD1	0.619766	0.0459099
BST2	0.0226186	0.506187
CCL19	0.142633	0.284468
SULT1A1	0.67727	0.070415
CD200R1	0.0952133	-0.130469
PRL	0.91107	0.0199569
PLXNA4	0.039143	-0.151281
PTPRM	0.563549	-0.0299826
CHGB	0.881505	0.0189194
CD74	0.0704117	0.1702
RGMB	0.563534	0.042489
SLAMF7	0.725465	-0.040991
CD200	0.0509971	-0.140056
OXT	0.175258	0.347564
TNFRSF21	0.997036	0.000265504
NCAN	0.993365	0.000871667
CD84	0.242866	-0.0605752
RAB6A	0.283417	-0.152032
CTSS	0.732545	0.0206522
NTRK3	0.119305	0.0951848
TNFSF10	0.0297964	-0.215015
TLR3	0.220409	-0.163325
CXCL6	0.778808	-0.0314472
SCARA5	0.193618	0.149236
CPA2	0.734039	0.069423
CLEC1B	0.111171	0.201599
MSR1	0.0948536	0.16733
RGMA	0.126882	0.133585
DKK1	0.1216	0.120711
BIN2	0.976221	0.00563375
APP	0.398956	0.0844778
APOH	0.0471241	0.146683
MIF	0.183476	0.189515
GGT1	0.0223766	0.3152
STIP1	0.65687	0.0526171
DSC2	0.0582708	0.201334
SIGLEC5	0.197495	0.36099
MMP3	0.15949	0.241427
NID2	0.81161	0.031971
PEBP1	0.305921	0.121416
IL17RA	0.663775	0.0331858
NFASC	0.456988	-0.059886
CLEC14A	0.162092	0.119638
GP6	0.920535	0.0132049
CD22	0.301859	-0.120736
CNTN3	0.420266	0.0649177
FCRL2	0.135674	-0.198974
PIK3IP1	0.228649	0.125544
GMPR	0.652046	-0.0592555
SUSD2	0.0333789	0.183945
MESD	0.0385423	0.202779
GUCA2A	0.535304	0.0828475
THBS2	0.0424785	0.268521
PLA2G7	0.599914	0.0402108
NOMO1	0.0829534	0.0922424
TNXB	0.0746501	0.115679
CD99	0.537971	0.0458709
FCRL5	0.394576	0.147509
CLEC11A	0.129315	0.185836
TNFRSF4	0.835665	-0.0243208
DSG2	0.0468175	0.116041
IL1R1	0.16631	0.0907434
CD177	0.105499	0.486979
TREML2	0.462266	0.053748
MYOC	0.60052	0.0720099
CD99L2	0.152174	0.0977196
PLAU	0.147933	0.101421
VEGFD	0.0372313	-0.211036
GZMA	0.919248	-0.00931914
EFNA1	0.0368507	0.239168
IL1RAP	0.569435	0.0500457
PILRA	0.178049	0.153891
CCL11	0.0395094	-0.197475
CD300LG	0.228743	0.115812
PECAM1	0.712708	0.0193018
GNLY	0.0581844	0.241312
FCER2	0.939445	0.0121319
ITGA5	0.243091	0.0660108
TIMP4	0.446804	0.0743728
SMPDL3A	0.0267825	-0.268762
EPHA1	0.0333684	-0.226424
LILRA2	0.0385878	0.159881
TFF1	0.214549	0.263183
CLPS	0.221499	0.267017
STC2	0.505649	0.0497357
PKLR	0.549622	-0.105325
IGFBP4	0.03806	0.347898
GRN	0.248383	0.0928717
PARK7	0.410576	0.0970843
RABEPK	0.0304285	0.186797
VTCN1	0.790488	0.0164383
GH2	0.992738	0.002539
PSRC1	0.456483	0.0513413
STX16	0.959497	0.00521725
GSAP	0.921748	0.0121236
CD48	0.515669	-0.0467707
RARRES1	0.0563687	0.135138
ATP6AP2	0.0244651	0.123618
SMAD1	0.480688	0.0517381
MAGED1	0.0286277	0.123096
MZT1	0.480171	0.0792288
ADCYAP1R1	0.685063	0.0274763
UXS1	0.376424	0.104838
LTBP3	0.761919	0.0325565
FCRLB	0.164435	0.205072
AKT3	0.358664	0.0563136
BGN	0.148253	0.272043
BTC	0.484392	0.084593
CCT5	0.449268	0.0474858
NELL2	0.2674	-0.0820714
KLK12	0.751372	0.0573833
LY6D	0.462602	-0.0943221
ARHGAP1	0.0205105	0.130633
FES	0.467731	0.0589606
LSM1	0.141477	0.123205
RUVBL1	0.622113	0.080374
IKZF2	0.880215	0.0216125
SLAMF8	0.137754	0.190722
FCGR2B	0.511671	0.0711516
GFOD2	0.328904	0.191605
BIRC2	0.18238	0.116145
SFTPA2	0.266721	0.133604
SH2B3	0.250577	0.14192
CLEC6A	0.93318	0.0102248
CKMT1A_CKMT1B	0.0535222	-0.228586
CHAC2	0.161854	0.130172
GNE	0.187311	0.151571
TP53	0.120444	0.093524
FMR1	0.182299	0.0683172
ANGPTL2	0.647138	-0.0438713
GAL	0.174685	-0.219263
SCG3	0.298757	-0.102144
MED18	0.0330493	0.201451
STXBP3	0.572475	0.0366396
AGR3	0.0922589	0.21177
GFAP	0.797057	0.0370583
LHB	0.0200377	0.314044
ROBO1	0.964522	-0.00262198
CRACR2A	0.641331	0.0947618
EGFL7	0.912972	0.0110598
SLAMF6	0.0440517	0.176282
GFER	0.0359581	0.272153
SORCS2	0.566249	0.068724
GCG	0.292206	0.204731
LYAR	0.302721	0.0808586
HPGDS	0.65727	0.0327642
BAMBI	0.365333	0.0649041
ACAA1	0.242334	0.249305
CCL17	0.233253	-0.201874
FLT3	0.338679	0.0678981
PDCD1LG2	0.105325	0.121757
LGALS4	0.756496	-0.0412212
SERPINA9	0.144174	0.250505
TACC3	0.111955	0.267555
TBC1D23	0.789003	0.0435311
CTRC	0.34065	-0.20514
SEZ6L2	0.951433	0.0034085
ADGRG1	0.258149	0.242399
CDKN2D	0.525823	0.120064
DPEP2	0.463793	0.0332537
CALB1	0.0651713	0.328
MME	0.0273372	0.441635
VNN2	0.0616762	0.148955
AARSD1	0.441802	0.124831
ERBIN	0.0221648	0.31402
STX4	0.358133	0.122265
ARSB	0.0732775	0.230499
SCAMP3	0.0817744	0.26741
LRRC25	0.409038	0.0731204
DRG2	0.167814	0.13124
UBAC1	0.616975	0.0520282
CES3	0.0936678	0.143335
RTBDN	0.870198	0.012901
CA12	0.261689	0.0959722
PPME1	0.164985	0.233046
YES1	0.0495789	0.263198
DTX3	0.0239509	0.174318
SMAD5	0.157898	0.152352
PODXL	0.334626	0.0365058
IQGAP2	0.470025	0.102799
FABP1	0.743222	-0.0769024
MPIG6B	0.659026	-0.0577962
TMPRSS15	0.616088	0.0975385
CES2	0.033041	0.223516
RBP5	0.837104	0.0300941
AMIGO2	0.694291	0.022422
REG4	0.812869	-0.0333963
SIRT2	0.0576482	0.237301
MUC16	0.615035	0.123136
GCNT1	0.234078	0.0955769
HMBS	0.731455	0.0570673
CALCOCO1	0.587131	0.0876651
NPY	0.703452	0.0342827
EBI3_IL27	0.0323617	0.176669
SIGLEC9	0.0346491	0.130405
ODAM	0.60657	-0.0525935
HAO1	0.930821	0.0257562
CA14	0.60743	0.0513585
FGF21	0.377966	0.272437
FGF23	0.127568	0.334124
SCLY	0.597067	0.0724892
CRNN	0.0235789	0.355473
LRIG1	0.720245	0.0349411
CPVL	0.548876	0.0711266
MMP12	0.81519	0.0414873
PRTG	0.192801	0.0737805
ARG1	0.0590398	0.267813
TNFRSF19	0.37464	0.0981492
EDA2R	0.0663893	0.330327
SORD	0.593874	0.111665
CRISP2	0.686788	0.0414054
NCS1	0.0295062	0.18707
HAGH	0.314169	0.145173
HBEGF	0.0831665	0.271666
CCL8	0.730238	0.0586061
IDUA	0.0933267	0.169069
METAP1	0.199649	-0.0598425
TDGF1	0.971872	-0.0125454
CD300LF	0.116619	0.245419
CD33	0.314018	0.141251
PAK4	0.316962	-0.0658764
SIRT5	0.965311	-0.00430554
LYPD1	0.500244	-0.0826519
PLA2G15	0.333588	0.0574934
DCBLD2	0.95169	0.00662427
PPP1R12A	0.384819	0.153816
TJAP1	0.0200442	0.213678
CPXM1	0.931949	0.0101182
DUSP3	0.567327	-0.0829417
C4BPB	0.289364	0.129102
FOLR3	0.472541	0.238878
NBL1	0.0783464	0.150647
NECTIN4	0.0777067	0.193363
FLT4	0.26027	0.0807141
TGFBR2	0.273221	0.120204
NELL1	0.980312	0.00307926
TXNDC15	0.0456494	0.0984755
TEK	0.186249	0.0684761
KDR	0.926496	0.00618427
NT5E	0.513888	0.0967306
PBLD	0.260865	-0.181645
KLK1	0.472626	0.150571
CIAPIN1	0.445853	0.114208
ADAMTS8	0.786356	0.0259235
SIAE	0.202632	0.0965261
IL13RA1	0.0965509	0.0830473
SNAP29	0.113328	0.250713
XPNPEP2	0.187842	0.273843
SPARC	0.334222	0.0765344
NXPH1	0.375622	-0.0671482
TFPI2	0.0247606	0.333852
MSRA	0.16326	0.153632
PPY	0.934601	0.0159682
S100A4	0.0920678	0.181102
ERBB2	0.0314965	0.129413
SRC	0.447097	0.128917
DLL1	0.0657932	0.166439
CD27	0.420242	0.103403
LYPD3	0.0358829	0.15626
FHIT	0.872694	-0.0247621
KIRREL2	0.078727	-0.135269
KEL	0.118315	-0.158994
WASF3	0.607412	-0.0616394
GKN1	0.381692	-0.0412341
ISLR2	0.0474277	-0.150142
IL18RAP	0.240978	-0.324909
PTPRN2	0.976316	-0.00312316
CRTAM	0.160173	-0.175385
CRADD	0.809374	-0.0376914
NAAA	0.195281	-0.156037
WFIKKN1	0.0860217	-0.209754
IFNGR2	0.209266	-0.131343
GPC5	0.26115	-0.135883
LY96	0.321351	-0.0769124
GLB1	0.498998	-0.0466575
MDGA1	0.220991	-0.195862
MASP1	0.472386	-0.0365595
ADGRB3	0.727854	-0.0268486
AFP	0.0213635	-0.291192
EPHB6	0.215251	-0.104457
TNFRSF9	0.462807	-0.101538
TCL1A	0.660976	-0.0832081
ASAH2	0.614735	-0.0610428
ADAM22	0.033885	-0.222575
CD8A	0.0443775	-0.282665
CD34	0.0694522	-0.116588
LAMP2	0.536506	-0.0298527
SCARF2	0.800169	-0.0223908
THY1	0.68932	-0.0375825
BST1	0.226313	-0.0861754
CPM	0.820194	-0.0219854
FOLR2	0.536957	-0.0474532
JAM2	0.80067	-0.022371
CCN5	0.850583	-0.0255133
NPTX1	0.907236	-0.0109921
AHSP	0.699534	-0.0967192
INHBC	0.185086	-0.148766
NCAM2	0.0585756	-0.121037
CD109	0.0434448	-0.149578
OGN	0.183696	-0.21133
B4GAT1	0.736564	-0.0238608
ALDH1A1	0.412244	-0.127508
IL7R	0.918031	-0.0105892
ARSA	0.961352	-0.00472789
BLVRB	0.715368	-0.058624
CA2	0.282054	-0.244458
CTRB1	0.880577	-0.0279959
PAMR1	0.0715196	-0.141418
SCP2	0.921532	-0.0163507
ANKRD54	0.836459	-0.0221856
PDP1	0.378866	-0.0492364
PPM1A	0.651267	-0.0246297
KIR3DL1	0.52475	-0.126879
CA11	0.162818	-0.0696945
KIR2DL3	0.665325	-0.0625371
RANGAP1	0.350726	-0.0623045
PSMA1	0.90586	-0.00923956
DDX58	0.942499	-0.0166686
NPTN	0.992936	-0.00119506
GSTA3	0.104989	-0.334684
ATG4A	0.357221	-0.10704
LYPD8	0.0653144	-0.18702
MAP3K5	0.963002	-0.0101809
ENTPD2	0.727767	-0.0328469
CFC1	0.682042	-0.0398243
CD28	0.339989	-0.0850907
TPMT	0.858157	-0.0173613
FOXO3	0.241025	-0.150917
AIFM1	0.814833	-0.0486869
KLK13	0.933925	-0.00980067
NUDT2	0.194642	-0.145023
DKKL1	0.461255	-0.132075
LAG3	0.654768	-0.0620381
CDNF	0.871517	-0.0180015
TAFA5	0.373083	-0.108728
GFRA2	0.969125	-0.00225627
KAZALD1	0.0351058	-0.236491
ATP6V1D	0.234861	-0.0587753
RET	0.580722	-0.0412798
OPTC	0.43824	-0.0887911
RBP2	0.259515	-0.195329
FAM3B	0.542949	-0.0705196
MOG	0.403067	-0.0863743
CBLN4	0.347906	-0.102241
KLK4	0.839412	-0.0462966
CPE	0.812128	-0.0203887
PDCD1	0.444798	-0.0781289
XCL1	0.353318	-0.113791
SCG2	0.613927	-0.0544756
LGALS7_LGALS7B	0.574	-0.0569
SLITRK2	0.330247	-0.0953676
ANGPTL7	0.600499	-0.0578242
AMBP	0.651079	-0.0245141
CA9	0.439239	-0.119886
CLMP	0.783744	-0.0221466
PVALB	0.968362	-0.00774249
RTN4R	0.651858	-0.0361403
HBQ1	0.417221	-0.104837
CD5	0.248754	-0.11191
LEFTY2	0.0967577	-0.213613
WFDC12	0.513672	-0.104339
WIF1	0.0377593	-0.177034
FGFR2	0.449747	-0.0428619
DCXR	0.414814	-0.142676
SEZ6L	0.11125	-0.127848
ERBB4	0.480794	-0.0393408
KLK11	0.757162	-0.027714
ITGB5	0.196487	-0.0701201
KLK10	0.111123	-0.161513
VEGFC	0.779363	-0.0205859
SUSD1	0.00700515	-0.127001
CD244	0.0149759	-0.14258
SELPLG	0.00635153	-0.143794
ICAM3	0.00279517	-0.151869
TP53INP1	0.00327936	-0.152827
GALNT7	0.00260618	-0.157804
NTF4	0.0150777	-0.166751
ICOSLG	0.00205993	-0.173728
NCAM1	0.00684701	-0.178393
CHL1	0.0053582	-0.181249
KLK6	0.0175658	-0.186777
DPP6	0.0141899	-0.200765
ADAMTS13	0.00262234	-0.219035
TNR	0.0160851	-0.226507
SIT1	0.0154381	-0.230925
KRT5	0.0086721	-0.236733
KLRB1	0.0058977	-0.238381
L1CAM	0.000305863	-0.245516
APLP1	0.00689424	-0.247721
SCGN	0.00429467	-0.24809
TMPRSS5	0.00355865	-0.256764
VWC2	0.00826438	-0.270049
BCAN	0.00107814	-0.270492
DPY30	2.7933e-11	1.81795
HSD11B1	0.0121391	-0.281308
AGR2	1.66688e-09	1.6469
KRT19	3.29527e-09	1.64031
IL6	3.27034e-07	1.54517
CALCA	3.21761e-08	1.42338
SFRP1	0.00259619	1.3611
S100A12	5.83523e-24	1.34643
CCL7	4.2615e-07	1.30209
NADK	4.6741e-13	1.12731
GBP2	1.66037e-09	1.12288
MB	6.21691e-05	1.09971
IL1RL1	6.57463e-09	1.07752
AREG	2.8462e-08	1.06687
TMSB10	3.06984e-09	1.02904
CST7	4.67752e-07	1.01833
HSPA1A	9.55474e-12	0.990446
PLA2G2A	0.000484583	0.987599
HGF	2.88445e-09	0.980817
SPINK1	1.89015e-06	0.972305
PFKFB2	2.12811e-06	0.9714
POLR2F	1.76741e-12	0.966095
CA3	0.000107055	0.957296
NOS1	4.69677e-05	0.949387
MAD1L1	9.18381e-10	0.949352
BRK1	9.80323e-06	0.935712
TRIAP1	4.2581e-08	0.931494
SERPINB8	7.4354e-10	0.931009
ATP5IF1	2.32675e-09	0.927645
GRPEL1	9.03033e-07	0.925979
STAT5B	1.64269e-05	0.909552
SMOC1	1.20078e-05	0.90672
NDUFS6	5.70608e-06	0.905762
FGFBP1	0.00148041	0.902039
PSIP1	5.21389e-11	0.894022
PTN	0.0122103	0.879246
BAG3	2.79164e-09	0.878233
NMNAT1	3.13758e-08	0.867717
APBB1IP	9.27933e-13	0.864102
S100P	6.03475e-10	0.862353
VSIG4	1.48376e-07	0.862174
CXCL10	0.00022658	0.857415
NTproBNP	0.012986	0.849382
NPM1	2.94629e-10	0.84429
CKAP4	2.66414e-10	0.839872
CA6	1.63292e-07	0.839232
PXN	1.85805e-10	0.834207
JUN	6.121e-09	0.833912
TNFRSF10B	1.23677e-07	0.828717
MAPK9	6.42938e-10	0.827994
CEACAM5	2.07863e-05	0.823013
SPP1	6.37835e-09	0.814558
CERT	3.59979e-13	0.814185
HDGF	1.4048e-06	0.803842
FGR	2.0354e-10	0.800685
TNC	1.95516e-06	0.798128
CXCL9	0.000112925	0.797542
PAG1	1.57207e-11	0.782372
PTS	0.0015548	0.775967
PPP1R2	6.62594e-13	0.761412
SERPINB1	8.31644e-10	0.755111
USO1	1.7993e-09	0.747344
EZR	5.47964e-10	0.745114
SIGLEC6	0.00191204	-0.299617
NCF2	2.30662e-05	0.743795
KRT18	0.000233409	0.74345
SFTPD	2.45004e-05	0.737251
CDKN1A	1.66191e-07	0.734938
LTBP2	2.60339e-05	0.734245
SSC4D	0.00424733	0.729196
CNTN2	0.00154478	-0.324822
LBR	6.27986e-09	0.72149
F3	5.91604e-07	0.718494
PQBP1	3.75859e-11	0.717004
TRIM21	3.31549e-06	0.716875
OSM	1.42005e-05	0.71436
MDK	0.0031942	0.710014
LY9	0.00654909	-0.349143
MMP8	8.77633e-05	0.708523
MFGE8	8.07136e-06	0.704019
RASSF2	6.03803e-06	0.701462
RRM2	0.000608418	0.699257
TXLNA	3.20692e-10	0.699117
MNDA	0.000206158	0.695052
WFDC2	3.68023e-05	0.694316
BAIAP2	0.00976029	0.692297
FMNL1	2.0065e-07	0.687198
GPR37	0.000433851	0.681339
DCTPP1	1.94084e-07	0.675719
DNAJB1	3.35589e-06	0.67534
DFFA	8.16164e-11	0.674066
F9	3.50226e-07	0.674064
CHI3L1	0.00115812	0.673864
MSTN	0.000221035	0.673602
SDC1	0.000697391	0.672907
TGFA	8.7621e-06	0.671437
REG1B	0.00035293	0.669439
EGLN1	6.89375e-05	0.668986
LIF	9.98102e-08	0.668968
TNFRSF6B	9.42883e-05	0.66727
LRPAP1	8.00355e-07	0.665502
TNNI3	0.00733066	0.665367
CTSL	7.96825e-09	0.663144
GDF15	1.21072e-05	0.662192
RETN	3.55586e-06	0.660501
AGER	8.43608e-05	0.659344
CCL20	0.000389343	0.655545
IL1RN	0.000157644	0.652948
COX5B	9.16873e-07	0.651326
CCL23	3.03456e-08	0.650613
FCRL6	0.00794394	-0.381898
CLTA	3.28773e-12	0.648368
HMOX2	2.50892e-07	0.643482
PRTN3	4.14023e-06	0.641523
NBN	1.11743e-07	0.641467
SRP14	2.81157e-06	0.641423
ENO1	5.98979e-09	0.636625
LDLR	8.74599e-07	0.629728
PTPN6	6.70697e-06	0.629635
RSPO1	0.00837401	0.628507
DEFA1_DEFA1B	1.8777e-06	0.628027
EIF4EBP1	0.000129654	0.627821
ING1	2.49212e-11	0.625326
CEBPB	6.61243e-06	0.624143
HMOX1	5.72979e-05	0.622122
CCN1	7.85141e-06	0.620743
HEXIM1	9.66e-08	0.610157
FOSB	3.02004e-06	0.609678
ACE2	0.00170919	0.609357
GPKOW	1.70364e-10	0.608232
ZBTB16	5.99678e-06	0.605769
KLK8	2.0146e-06	0.60417
DEFB4A_DEFB4B	0.00257837	0.601741
CTSB	6.96331e-06	0.596121
SETMAR	1.12813e-08	0.595362
MATN3	0.000113872	0.594852
CCDC80	7.28541e-05	0.593571
ELOA	2.87408e-08	0.589312
CES1	0.00700707	0.588529
TNFRSF12A	3.30964e-05	0.588058
SPON1	4.79836e-05	0.582552
HS6ST1	1.1525e-06	0.579617
INPPL1	1.23783e-06	0.57579
CXCL11	0.00137985	0.575719
LPCAT2	5.41592e-08	0.572634
TACSTD2	4.99361e-07	0.571279
PADI4	0.00578852	0.56885
BACH1	2.17834e-08	0.567845
LTA4H	8.41756e-09	0.567636
CRELD2	3.65234e-06	0.567122
CRH	0.000284691	0.566703
FUS	5.98894e-12	0.56659
IGFBP2	1.62567e-05	0.564106
PDCD5	9.46119e-06	0.561191
WARS	0.000343725	0.556908
PRDX1	1.98191e-05	0.554377
CRTAC1	5.57944e-06	0.552368
AZU1	0.000253594	0.552349
ACTA2	5.82507e-05	0.550365
OGFR	6.64591e-07	0.550164
LAT2	2.10795e-07	0.549224
ENAH	1.95748e-06	0.547801
FABP2	0.00381236	0.546404
NUDT5	1.95686e-07	0.546049
IL16	1.63597e-10	0.545172
SRPK2	4.28689e-09	0.54294
TNFSF11	0.000317946	0.54256
FEN1	0.00172218	0.540221
TXNRD1	9.86912e-06	0.539866
IGSF3	0.000596905	0.535774
OMG	0.00547596	-0.382522
IDI2	0.00147082	0.534149
APEX1	9.46915e-05	0.533828
FSTL3	1.70392e-06	0.530188
RNF41	3.19882e-08	0.52272
ENO2	4.78853e-08	0.522402
BAX	0.00838486	0.521451
TNFRSF11B	1.11549e-05	0.519472
HSPB6	0.000371207	0.518098
EPS8L2	3.61212e-05	0.517685
ITGB6	6.11282e-06	0.516692
KITLG	7.62458e-05	0.515865
SCRN1	3.59562e-06	0.515742
CAPG	7.28301e-08	0.515682
NUDC	1.31601e-08	0.512928
BLMH	7.3323e-08	0.512475
ARID4B	1.03499e-11	0.507864
CDC37	9.10264e-08	0.505554
AGRP	0.000116506	0.505221
RNASE3	0.0170136	0.503439
CLEC5A	1.97822e-06	0.503047
FABP5	0.000428154	0.503033
REG1A	0.00259954	0.502782
AHCY	4.28756e-05	0.490647
PARP1	4.3435e-07	0.490545
VWA1	2.08405e-05	0.490393
CXCL13	0.000777452	0.490358
LBP	0.000552224	0.490296
LGALS9	9.61388e-06	0.490129
S100A11	7.66135e-09	0.489826
FGF19	0.00355913	0.486887
HCLS1	3.12352e-07	0.486604
VMO1	0.00128019	0.48543
SOD2	0.000478065	0.483294
ANXA3	0.000665624	0.479178
SLC39A14	1.80547e-05	0.478404
CCN4	7.72264e-07	0.47696
ESM1	0.0115301	0.476336
NFKBIE	1.8293e-09	0.473485
PLA2G4A	3.19448e-08	0.473356
PADI2	0.00115332	0.472395
ITGA11	9.74823e-05	0.470694
CLEC4G	1.25862e-05	0.470157
FRZB	0.00221158	0.469109
PRDX3	0.000422744	0.468694
CCL2	0.00121991	0.468341
IPCEF1	0.0135833	0.465565
SIGLEC10	0.000232569	0.465412
IL11	6.47028e-05	0.465174
THOP1	1.01947e-05	0.464741
ILKAP	5.06122e-06	0.464412
TNFRSF1A	3.00777e-05	0.464388
ZBTB17	0.000160109	0.464025
MSLN	0.00313907	0.463893
MZB1	0.00144754	0.463817
MAX	7.02171e-07	0.462824
CASP8	7.99085e-05	0.46259
STX6	0.000104542	0.462119
CLEC7A	0.00473113	0.461325
DDAH1	0.000226892	0.46077
GLRX	3.773e-05	0.456959
ARHGAP25	0.00399059	0.45679
PRKRA	3.46481e-05	0.456352
TIMP1	3.09231e-09	0.456018
ALPP	0.00823393	0.454173
PLAT	0.00432866	0.45254
ABL1	0.000643193	0.449474
PREB	1.15657e-06	0.448882
LSP1	1.85354e-05	0.443982
PTX3	7.97713e-06	0.443776
CGREF1	0.00040234	0.443584
CLEC4D	0.00531661	0.442096
XRCC4	1.22845e-09	0.441804
B4GALT1	7.35932e-09	0.441657
HAVCR1	0.00573748	0.441098
TFPI	1.75786e-06	0.439912
NRTN	0.000555987	0.439627
HAVCR2	7.41279e-05	0.439506
CDHR2	0.00619359	0.43945
FCAR	2.80397e-05	0.439282
MGMT	0.00696379	0.43895
DRAXIN	0.00456152	0.436498
MPHOSPH8	4.07296e-05	0.436048
PLAUR	1.6728e-07	0.433229
TYMP	0.000366104	0.433179
SF3B4	0.000160253	0.433113
PFDN2	1.22204e-06	0.432991
ACP6	0.000272692	0.432672
RWDD1	2.09162e-05	0.432611
MATN2	1.14576e-06	0.431727
RILP	0.00641747	0.426713
CXCL8	0.000917253	0.425112
HPCAL1	6.70257e-07	0.424676
BCR	1.67643e-05	0.424438
CEP43	2.01253e-05	0.424194
CTSC	4.18772e-06	0.423663
PLIN3	9.797e-08	0.422547
ADM	3.49713e-06	0.422221
FXN	7.84848e-05	0.419509
ICA1	0.000170226	0.418349
LILRB4	0.000271869	0.415637
TNFRSF11A	0.00102066	0.41489
TDRKH	8.61948e-05	0.414171
HARS1	6.60127e-06	0.413908
RRM2B	0.00013158	0.41369
RSPO3	0.00424606	0.412587
CAMKK1	3.26263e-06	0.41185
AKR1B1	0.000690443	0.410755
IL15	7.03426e-05	0.410672
SFTPA1	0.00237742	0.409658
INPP1	9.34072e-07	0.408717
PIK3AP1	0.0143857	0.40865
LCN2	0.00036947	0.405516
EIF4G1	0.00182555	0.404504
ATOX1	0.000275002	0.403672
DCTN2	0.00145136	0.403596
CTSF	0.00126877	-0.394247
LAIR1	0.00115613	0.400499
CSF3	0.0161148	0.398433
MMP10	0.0132607	0.397761
ACP5	0.000388125	0.395899
CNST	0.014029	0.394959
ANGPT2	0.000750173	0.393806
AGRN	0.00376822	0.393182
PON3	0.000110255	0.392671
COL6A3	0.00216346	0.390292
YTHDF3	9.95453e-05	0.390188
ANGPTL1	0.00162181	0.389742
SEMA4C	9.07476e-06	0.38972
TNFSF13	7.30025e-05	0.389026
VAMP5	0.00228475	0.388714
CSTB	0.000597919	0.387383
RAD23B	4.86484e-08	0.384111
IGFBP3	0.00599626	0.383537
STC1	0.00320266	0.382744
CD207	0.00180787	0.378035
CX3CL1	0.00141977	0.375513
CPPED1	0.000291249	0.374364
FUT3_FUT5	0.0061834	0.373504
HGS	4.46084e-05	0.3731
NAMPT	0.00033796	0.372778
PRDX6	0.00059989	0.370816
SPINT2	0.000199982	0.368484
IL24	0.000724007	0.368277
CCL15	0.00271413	0.368193
PTPN1	0.00384307	0.366318
HTRA2	0.00515356	0.365073
PPP3R1	1.20534e-09	0.363811
VPS37A	0.00210343	0.361794
CD300E	0.00621686	0.361337
PDGFRA	0.000635885	0.360535
RCOR1	0.000191909	0.36009
FXYD5	1.01608e-05	0.359735
GFRA3	2.68993e-05	0.359693
CD274	0.000164651	0.35931
AMFR	0.000208811	0.35881
DSG4	0.000435683	0.358314
IL5RA	0.0159908	0.357469
LYN	8.67614e-07	0.357101
CASP10	0.00264657	0.356484
CASP3	0.00335987	0.354481
EPHA2	0.00303964	0.353312
AIF1	1.33738e-05	0.352923
CLPP	0.000398701	0.351521
TNFRSF10A	0.00216788	0.349977
IL2RA	0.000894752	0.349771
SSB	5.04014e-05	0.349754
TNFRSF8	0.0087911	0.349573
VCAN	2.43998e-05	0.349228
ULBP2	0.00408434	0.348958
GFRA1	0.000365588	0.348481
DSG3	0.000126852	0.34606
FKBP5	0.00704074	0.345125
ADA	4.51874e-06	0.345111
PAPPA	0.000940375	0.344107
TBL1X	0.000894172	0.342424
MITD1	0.000757296	0.342067
DBI	0.0193309	0.341411
TXNDC5	0.00345916	0.340061
PPCDC	6.3831e-05	0.339991
PGLYRP1	0.00244877	0.339387
CASP1	0.000828775	0.338744
HS3ST3B1	0.000180792	0.338572
CR2	0.00264795	0.337917
PVR	0.000617464	0.337012
IL18BP	0.00119258	0.336465
AKT1S1	0.000961019	0.336422
RELT	0.000713542	0.336132
FYB1	0.00817731	0.336119
FURIN	0.000306564	0.335399
CD38	0.00036112	0.335139
LTBR	0.000747803	0.333845
COMP	0.00663312	0.332226
THBD	0.000106678	0.330207
IKBKG	0.0081693	0.329804
PODXL2	0.000216797	0.327138
AMN	0.00605431	0.325853
MMP9	0.000347682	0.32537
ADAMTS15	0.0024542	0.323256
PCOLCE	0.00223545	0.322285
CEP85	4.9885e-05	0.321619
NID1	1.7647e-05	0.321282
CCL4	0.00820509	0.320834
METAP1D	0.0194353	0.32056
CD40	0.000408877	0.318118
TARBP2	0.00362691	0.317601
CD302	0.00285646	0.31716
SUGT1	0.0010176	0.317046
CNTN1	0.000108817	0.314955
CD1C	0.00489065	0.313591
TNFRSF1B	0.00334674	0.313409
IL18	0.00675291	0.312743
FETUB	0.000962104	-0.396236
IL7	0.0102786	0.31188
SPINT1	0.000136049	0.310779
BCAM	1.96443e-05	0.308169
FKBP4	2.84309e-06	0.307609
GPC1	0.000131181	0.307343
LGALS8	0.0035739	0.306859
CXCL1	0.0160766	0.306691
EBAG9	0.00338292	0.306625
DPT	0.00945463	0.306224
PCDH17	0.00656211	0.306223
CXCL16	4.18514e-05	0.304961
TINAGL1	0.00111569	0.304502
ANGPTL4	0.00567952	0.304416
FLT1	0.000270174	0.303912
ITGB7	0.00151842	0.303345
SLIT2	0.0165168	0.302871
FST	0.00661903	0.301385
P4HB	3.05692e-05	0.30121
LILRA5	8.79754e-06	0.300678
CCL22	0.00287124	-0.398412
BPIFB1	0.0087739	-0.418982
TNFRSF10C	0.00205884	0.300437
KLK14	0.000428993	-0.423838
MIA	0.0023877	0.300247
NRP2	0.000204853	0.299969
PRKAR1A	0.00604724	0.299708
LGALS3	4.84388e-05	0.299355
TIGAR	2.16482e-05	0.299237
CNTN5	6.79513e-05	0.298439
GSTP1	0.000269694	0.298108
GOPC	0.00668773	0.296445
PSMD9	0.0159171	0.295937
VAT1	1.82169e-06	0.295605
IL1R2	2.8965e-06	0.295283
PHOSPHO1	0.00151563	0.294594
EPHB4	0.000909216	0.294556
FOLR1	0.00622698	0.294439
PCSK9	0.00568726	0.293765
TCN2	0.00305173	0.293379
IRAG2	0.005257	0.292771
LRRN1	0.00264981	0.292588
CGA	0.0137102	-0.427243
LTA	2.95446e-05	-0.432397
CDON	0.00303341	0.292043
CD6	0.00604691	0.291767
LAP3	0.0179933	0.291732
IRAK1	0.0175693	0.290127
NUB1	0.00236791	0.288181
MPI	0.000493776	0.284409
PPP1R9B	0.0061909	0.284328
DIABLO	0.000909058	0.284206
MAVS	0.0143127	0.284135
TBCC	0.00483785	0.283371
PIGR	0.000285005	0.282414
CSF1	0.000994587	0.282233
CD160	0.00132183	-0.461618
ASGR1	0.00138678	0.281434
LRP1	1.54109e-06	0.280359
STK11	0.00200782	0.279458
CTSV	0.0196055	0.278917
STAMBP	0.001709	0.274404
SERPINB6	0.000377166	0.273036
NUCB2	0.000184941	0.27153
MCFD2	0.000522526	0.269535
SPINK6	0.000171135	-0.560785
MYO9B	0.0179333	0.265917
CEP20	0.00302536	0.264973
MPO	0.00104616	0.26306
ARTN	0.0115357	0.262573
ANXA5	0.00205495	0.261954
CLSTN2	0.0153843	0.260756
ICAM1	7.28176e-05	0.260631
KIFBP	0.00847896	0.260351
WWP2	0.0025298	0.260096
VWF	5.91258e-05	0.257828
DAB2	0.0067318	0.257628
CLEC4C	5.26888e-05	-0.603257
C1QTNF1	0.00425807	0.256663
ICAM5	0.0120176	0.255227
IL15RA	0.00477932	0.255128
CD300C	0.00822817	0.254528
SEPTIN9	3.65555e-07	0.254291
BMP4	0.0058195	0.25342
CEACAM3	0.0013238	0.251989
CDCP1	0.0172846	0.251567
FASLG	0.0100454	0.250168
GLOD4	0.00119647	0.246751
CST3	0.001478	0.243723
CLSPN	7.32593e-05	0.242102
DPEP1	0.0189267	0.241083
SUMF2	0.0116764	0.238196
DCTN6	0.00679587	0.237441
GOLM2	0.000468197	0.237421
ST6GAL1	0.00293954	0.236754
PTK7	0.0100455	0.236703
COPE	0.0159032	0.236246
WAS	0.0165685	0.235515
TSHB	0.00133921	-0.61388
ADAM8	0.000596341	0.233872
CREG1	0.00268768	0.232819
SCARB1	0.00898311	0.231526
PDGFC	3.75444e-05	0.230783
ACTN4	0.00192126	0.229484
FAP	0.00294925	0.229415
ATP6V1F	0.00685671	0.22932
MANSC1	0.000863256	0.227916
NTRK2	0.00394795	0.223977
FLI1	0.0069563	0.22346
CD59	0.00458262	0.220003
DCTN1	0.0182782	0.219071
METAP2	0.0180824	0.218751
VPS53	0.00763251	0.218571
GUSB	0.014663	0.217761
BMP6	0.00423055	0.217091
IGF1R	0.0031296	0.216677
MET	0.000281357	0.216176
SPINK5	0.00617759	0.216036
MAEA	0.00479777	0.214172
CDH2	0.00934019	0.210244
NINJ1	0.00762286	0.209624
CD93	0.0044113	0.2085
PLXDC1	0.0100446	0.207486
HYOU1	0.000424818	0.206437
CNPY4	0.00538972	0.206411
CRIM1	0.00206149	0.206376
ITIH3	0.000298826	0.205782
IL12B	0.000853031	-0.651005
F11R	0.00962321	0.201993
TNFRSF14	0.00471797	0.201819
RP2	0.00638015	0.201658
KIT	0.0154951	0.201552
GALNT2	0.000194371	0.201434
LGALS1	0.0096841	0.199799
PSME1	0.00462733	0.198526
NECTIN2	0.00581066	0.197479
ST3GAL1	0.0128017	0.197124
LAT	0.00532234	0.195743
CCL14	0.0165913	0.193116
IMPA1	0.0145111	0.187785
CDC27	0.0072616	0.185276
DAG1	0.0124965	0.184157
GPA33	0.0108516	-0.680094
ITGAV	0.00150891	0.182274
CD164	0.0108968	0.180741
CEACAM1	0.00619246	0.179349
IFNGR1	0.00667287	0.17826
MEPE	0.00238972	0.178204
CA4	0.0065561	0.174858
RNASET2	0.00809489	0.172988
TGFB1	0.00762965	0.172829
IGF2R	0.00274795	0.172424
NRP1	0.00484256	0.172174
BCL2L11	0.0156406	0.17168
MERTK	0.012825	0.166837
CD55	0.00856459	0.165412
GALNT10	0.00865059	0.165153
ITGAM	0.0132621	0.159294
CNTN4	0.00958348	0.157143
DNER	0.013569	0.153138
ITGB2	0.0127551	0.148777
VASN	0.0142676	0.139171
ROBO2	0.00419664	0.136268
IL12A_IL12B	0.000728602	-0.827642
PTEN	0.00303507	0.128831
ITGB1BP1	0.0182459	0.127585
CANT1	0.0181424	0.118486
ERP44	0.00624803	0.113619
PCDH1	0.00473175	0.101811

## Sheet: Sheet3_Sev_mod
Protein	p_values	NPX difference
SFRP1	8.26295e-07	2.38983
DPY30	6.22891e-12	2.10895
KRT19	2.34522e-11	1.89994
FGFBP1	1.7489e-09	1.84135
AGR2	3.53358e-09	1.76573
PTN	4.68693e-06	1.73578
MB	1.19475e-07	1.71073
AREG	5.73121e-16	1.62909
BRK1	6.41018e-13	1.52134
NOS1	4.01365e-08	1.48486
CCL7	2.93256e-08	1.47553
PRSS2	2.00584e-08	1.41706
SMOC1	9.83896e-12	1.39776
SDC1	1.82963e-14	1.38817
IL6	0.000103832	1.37463
REG1B	1.19689e-09	1.37346
HGF	2.97317e-15	1.3426
TIMP3	1.03181e-08	1.33178
RSPO1	3.85735e-06	1.28994
CLPS	2.2321e-08	1.27875
TNNI3	4.30647e-05	1.27596
VSIG4	7.87701e-13	1.20679
MAD1L1	2.77218e-13	1.1944
NDUFS6	5.96815e-07	1.19115
IL1RL1	4.48534e-09	1.1801
TNFRSF10B	1.38307e-11	1.17519
TRIAP1	3.0273e-09	1.16785
GRPEL1	6.07031e-09	1.14086
MDK	8.80099e-05	1.07941
GBP2	1.53465e-07	1.07582
F3	8.7563e-10	1.06627
BAIAP2	6.23015e-05	1.06094
KRT18	1.10192e-07	1.04396
CA3	0.000440705	1.04358
CEACAM5	1.64309e-06	1.04045
CA6	5.08931e-11	1.03141
CALCA	0.00023407	1.03063
SPON1	5.96853e-10	1.02849
REG1A	7.37892e-07	1.02791
JUN	8.91538e-10	1.02061
PLA2G1B	2.72087e-07	1.02008
RRM2	4.67672e-07	1.01927
BAG3	2.8556e-10	1.01717
NTproBNP	0.00827431	1.00637
POLR2F	5.85567e-11	0.998725
CPA1	9.24294e-06	0.98823
SFTPD	5.19565e-08	0.987139
WFDC2	3.59925e-08	0.966868
MAPK9	1.49817e-10	0.966621
CKAP4	2.07951e-09	0.936431
WARS	2.30183e-10	0.931347
PTS	0.000457057	0.903227
PSIP1	1.17802e-09	0.898861
LRPAP1	6.87913e-09	0.891775
LDLR	4.41682e-12	0.887737
SPINK1	7.78396e-05	0.886278
PLAT	6.16927e-07	0.874024
CPB1	0.000124366	0.872765
TNC	2.14455e-06	0.866334
LTBP2	9.00568e-06	0.865935
MZB1	1.58799e-07	0.861054
CST7	2.61473e-05	0.859817
ACE2	3.40627e-06	0.857528
CXCL9	0.000345815	0.847491
CXCL13	9.66826e-07	0.822931
FABP2	0.000120511	0.820484
S100A12	1.75258e-08	0.819479
BGN	0.000115233	0.818144
EPS8L2	7.0804e-10	0.817888
DCTPP1	4.544e-10	0.814675
KLK8	5.06028e-09	0.814021
IDI2	4.57644e-05	0.813116
TMSB10	3.59313e-05	0.804821
HSPA1A	8.35733e-07	0.801658
MATN3	1.38421e-06	0.79948
CXCL10	0.000684184	0.798122
CELA3A	0.000931686	0.785106
REG3A	0.000342374	0.785012
SIGLEC10	3.78303e-09	0.776269
FRZB	1.07428e-07	0.776065
COX5B	7.40811e-07	0.774935
NRTN	5.59822e-09	0.771583
CRTAC1	1.89824e-08	0.76895
GDF15	7.8091e-06	0.765694
CD177	0.0141217	0.764222
EREG	0.000267482	0.76043
BST2	0.00199618	0.757272
GP2	0.00802354	0.755548
CDKN1A	3.65248e-07	0.754113
TNFRSF8	4.16928e-08	0.751843
HS6ST1	3.55338e-09	0.750958
ATP5IF1	3.29399e-05	0.749762
ZBTB16	4.22576e-08	0.74905
PQBP1	1.03816e-09	0.748233
CCL23	5.18373e-09	0.74792
SERPINB8	7.33651e-06	0.74548
MFGE8	7.19503e-05	0.743333
TNFRSF12A	3.20771e-06	0.742072
CCDC80	3.05621e-05	0.740381
MME	0.000166518	0.732199
MSLN	2.37788e-06	0.731971
EZR	1.39702e-07	0.723974
CTSL	7.45642e-09	0.723943
TFPI	1.95074e-12	0.723337
HMOX2	7.05617e-08	0.719324
CD207	7.89274e-09	0.709541
TNFRSF6B	0.000229436	0.706625
TACSTD2	1.41202e-07	0.704741
COMP	3.4426e-08	0.703431
ENAH	2.28796e-08	0.695747
GPR37	0.000966786	0.6918
SPP1	5.87164e-06	0.691075
CCL20	0.00110553	0.681087
PLA2G2A	0.0337947	0.677973
HMOX1	2.11857e-05	0.677481
CDHR2	2.08128e-05	0.674819
FSTL3	3.34487e-08	0.673362
HAVCR2	9.82686e-09	0.661951
ARTN	4.84321e-08	0.660049
AGRP	4.58996e-06	0.659647
ESM1	0.000370821	0.657118
CTRB1	0.00164724	0.654364
CRH	9.55378e-05	0.65347
CLEC7A	0.000102837	0.650432
TFPI2	4.89853e-05	0.648888
CD1C	6.84817e-11	0.648786
BLMH	7.34304e-13	0.64812
TXNDC5	3.78478e-07	0.645364
CLTA	2.01555e-09	0.643934
IL7	2.47237e-08	0.642633
ABL1	1.87171e-06	0.64193
PREB	1.95171e-09	0.638639
FKBP5	1.10335e-08	0.638166
THOP1	2.08166e-09	0.630837
ALPP	0.000818287	0.630747
GPKOW	8.97476e-09	0.63061
NADK	0.000248311	0.628583
LGALS9	1.76716e-07	0.625364
ZBTB17	7.02895e-06	0.623512
F9	2.56132e-07	0.623424
PADI2	0.000117406	0.622979
OSM	9.93936e-05	0.620613
CC2D1A	0.000433932	0.620334
PAG1	4.90731e-07	0.616795
OGFR	4.10029e-07	0.616294
HSPB6	0.00026978	0.610444
S100P	9.99608e-06	0.604582
TGFA	8.53381e-05	0.602617
IL17C	0.00471546	0.599686
ACP5	1.72232e-07	0.59593
IL15	1.56443e-07	0.594074
ACP6	2.73354e-06	0.592279
CORO1A	0.00507196	0.590965
LTA4H	1.8757e-08	0.590713
VEGFA	0.000160266	0.589608
TXLNA	3.52211e-07	0.58234
CCN1	0.00015736	0.581354
MMP8	0.00122703	0.581249
TNFRSF11A	2.59682e-05	0.580412
CBLIF	0.00166021	0.580161
SSC4D	0.0362411	0.578887
CXCL8	1.42122e-05	0.578538
ITGB6	3.59259e-05	0.576346
BAX	0.00439388	0.576324
ACTA2	9.15114e-05	0.575575
PRSS8	5.2194e-07	0.575393
IL17RB	2.8733e-05	0.573766
STX6	6.37297e-06	0.57217
TNFSF11	0.000485348	0.57141
CHI3L1	0.0110991	0.567301
IL24	5.53534e-05	0.56502
DRAXIN	0.00181328	0.564861
REN	0.00200008	0.560153
TSPAN1	0.0195958	0.559897
PMVK	0.0112425	0.558514
AGER	0.00482904	0.558158
VMO1	0.000118647	0.556764
CD274	1.13328e-07	0.556682
PAPPA	3.21324e-07	0.554777
NEFL	0.00463038	0.554702
CALB1	0.0122001	0.549765
ILKAP	3.73871e-06	0.548688
CCN4	2.43586e-06	0.546337
CNTN1	4.55471e-10	0.546329
CXCL3	0.00357462	0.545866
SOD2	0.000360223	0.544311
HAO1	0.0734607	0.543073
MGMT	0.000563346	0.542862
PODXL2	2.568e-08	0.540425
CR2	3.53016e-06	0.535161
CD6	4.68782e-07	0.535061
MPHOSPH8	2.39575e-05	0.534914
TNFRSF11B	8.05152e-05	0.533019
SPINT2	2.19644e-07	0.532089
EPHA2	0.000143049	0.532055
SFTPA1	7.66366e-05	0.531801
FUS	2.21871e-09	0.530664
RELT	3.02331e-06	0.530345
GCG	0.0122457	0.528636
PPP1R2	9.69734e-06	0.528537
SLC39A14	9.51938e-06	0.528385
CDON	1.58819e-07	0.526902
IGFBP2	0.000238496	0.525869
CX3CL1	5.55725e-05	0.523052
RETN	0.000447354	0.51934
DFFA	4.84697e-06	0.518282
KITLG	0.000307952	0.517894
COL6A3	0.000235658	0.517702
NUDT5	1.57288e-05	0.516829
LBR	2.28991e-05	0.515611
HTRA2	0.000606682	0.515449
HEXIM1	2.44713e-05	0.513077
SETMAR	9.16672e-06	0.511727
ULBP2	0.000136771	0.511305
HS3ST3B1	7.08754e-07	0.510747
TIMP1	2.07269e-09	0.509393
IGFBP3	0.000934242	0.5092
CPA2	0.0380217	0.507036
RSPO3	0.00303455	0.506508
CRELD2	4.79971e-05	0.506493
HAVCR1	0.00199559	0.506483
FASLG	5.76931e-07	0.506122
GFRA3	2.90043e-08	0.505598
AGRN	0.00148624	0.504792
MMP12	0.00682589	0.500963
GFRA1	1.15638e-06	0.5005
FCAR	4.43495e-06	0.499325
TNFRSF1A	0.000160343	0.496494
ITGA11	0.000230068	0.495555
CXCL11	0.00778288	0.49543
CD63	0.00707627	0.494362
CLEC5A	2.42215e-05	0.485629
ING1	7.40622e-06	0.485094
PHOSPHO1	7.19426e-07	0.484187
PTPN1	8.49007e-05	0.483544
PFDN2	9.86456e-07	0.482264
IL6R	0.0006215	0.481283
MANF	0.00125139	0.47835
FABP5	0.00218492	0.478114
LRRN1	8.96431e-06	0.476982
PARP1	1.42232e-05	0.476738
IL2RA	9.80959e-06	0.476484
CERT	0.00015499	0.475943
RCOR1	1.0793e-05	0.475378
APBB1IP	8.82988e-05	0.472104
CD300LF	0.00373019	0.47104
VCAN	2.90632e-08	0.470604
USO1	0.000187424	0.470045
DSG3	3.18146e-06	0.469902
EIF4G1	0.000304487	0.468016
FBP1	0.0840937	0.46736
DPT	0.000343204	0.466697
CTSB	0.000599813	0.46623
PRTN3	0.00123516	0.464806
C2CD2L	0.0115644	0.46171
TFF1	0.0639684	0.460945
CSTB	0.000443119	0.460935
DSG4	6.55563e-06	0.460408
TFF2	0.0219921	0.460263
PROK1	0.0146645	0.457605
FXYD5	7.41574e-07	0.456079
ATOX1	9.1353e-05	0.454724
PVR	3.75945e-06	0.454442
GPC1	2.84343e-07	0.453616
PDGFRA	5.19448e-05	0.449491
FMNL1	0.000349753	0.445107
PNPT1	0.0648951	0.443225
CGREF1	0.00176627	0.442822
DEFA1_DEFA1B	0.00211212	0.442645
PTX3	7.59936e-05	0.441462
NPPB	0.0530633	0.43774
AMFR	6.99836e-05	0.437631
CLEC1B	0.000318592	0.437433
PON3	0.000103062	0.436804
AMY2B	0.0130381	0.436537
DBI	0.00704478	0.435161
B4GALT1	2.87842e-07	0.433905
CD27	0.00210646	0.433076
DNAJA2	0.006195	0.432433
CLEC11A	0.00119376	0.431783
CD40	4.48053e-05	0.430797
THBD	5.77988e-06	0.430025
TDGF1	0.249424	0.429729
SRPK2	7.24745e-06	0.428693
PRKAB1	0.000308256	0.428516
NTRK2	4.54987e-07	0.428149
FCRL5	0.018059	0.42526
ADM	2.25837e-05	0.424912
PLAUR	1.93586e-06	0.424258
ANXA10	0.054801	0.422528
TNFRSF13B	0.00129203	0.422275
SAMD9L	0.0106219	0.422259
NRP2	1.59279e-06	0.420916
DDAH1	0.000905361	0.420159
SIRPB1	0.000404633	0.418768
KIT	1.94466e-06	0.418314
FAP	1.69952e-07	0.416659
FOLR1	0.00120391	0.412745
SMAD5	5.45283e-05	0.412543
PRDX1	0.00350515	0.411976
LAIR1	0.00353925	0.411879
RAD23B	1.75508e-08	0.410649
LILRB4	0.000844144	0.410611
CDH3	0.00237291	0.409639
IL15RA	4.70988e-05	0.408193
PIGR	5.14877e-06	0.407711
SERPINB1	0.00138901	0.407689
GBP4	0.0358818	0.406547
AMN	0.00112684	0.406535
TNFRSF1B	0.00046251	0.406231
IL1R2	6.76075e-10	0.405904
SPINT1	1.85386e-05	0.405509
UXS1	0.000479925	0.40502
NPM1	0.00714799	0.403221
SORT1	7.27922e-08	0.403138
TXNRD1	0.00295575	0.403009
FGF23	0.138001	0.401171
NUDC	3.16705e-05	0.400354
ARID4B	2.67009e-06	0.399553
TYMP	0.00138276	0.398913
FLT1	6.50146e-05	0.398752
PDCD5	0.00449359	0.398528
NID1	1.17096e-06	0.397596
DBNL	0.0222398	0.395115
PLIN3	4.29098e-06	0.393881
DCTN2	0.00319797	0.391597
DPEP1	0.000261019	0.389693
AMY2A	0.0187169	0.389169
SCARB2	0.0109149	0.388668
PDGFB	0.00215128	0.387759
PDCD6	0.0106292	0.387065
MMP3	0.0460146	0.386255
FXN	0.00315215	0.385482
CLPP	0.000345492	0.385112
LHB	0.00290217	0.38506
ANGPTL1	0.00179919	0.383152
CNTN5	7.77014e-07	0.381928
DOK2	0.0262629	0.381672
FOSB	0.000746183	0.380675
CDH15	0.0967228	0.379985
FAS	0.00209533	0.37928
EDA2R	0.0522288	0.378657
FGR	0.00349996	0.378466
IRAK1	0.00151385	0.377454
CD38	0.000578859	0.376465
DKK1	3.55237e-07	0.376215
AHCY	0.00258188	0.374992
ICA1	0.00040562	0.374407
CLSTN2	0.00192393	0.373898
IGFBP4	0.0556551	0.372729
LAP3	0.00168178	0.372349
ANGPTL4	0.00437294	0.372091
ARHGEF12	0.0508394	0.37042
ACTN4	3.10998e-05	0.369371
MEGF10	2.77618e-05	0.368083
IL5	0.204973	0.366934
LAT	4.59087e-08	0.361594
HSPB1	0.0121899	0.360483
SNCG	0.0606258	0.359806
TNFSF13	0.00164172	0.357839
TDRKH	0.000793618	0.357078
TNFRSF10C	0.0003738	0.35695
CRACR2A	0.0682662	0.356228
CXCL16	1.62843e-05	0.355679
PPP3R1	1.79915e-08	0.355422
CRKL	0.045118	0.354559
SCAMP3	0.0151537	0.353819
SNAP23	0.0322074	0.352224
MMP9	3.42116e-05	0.350932
HDGF	0.0333275	0.349971
TNFSF12	0.000700828	0.349804
DAG1	2.38383e-07	0.349529
CAPG	0.000327979	0.34889
TARBP2	0.00122228	0.347697
RABEPK	0.000351562	0.347171
CD302	0.00348188	0.347073
LGALS8	0.00109614	0.346838
PRKAR1A	0.00334849	0.346651
GGT1	0.016651	0.346623
FKBP4	6.30911e-08	0.34529
MITD1	0.000963114	0.344596
STC1	0.0122738	0.343864
OXT	0.209863	0.343021
PDLIM7	0.0930198	0.343007
CES1	0.127071	0.342316
TRIM21	0.0292768	0.342017
CD300C	0.000793049	0.341856
GOLM2	1.93604e-08	0.341824
LAT2	0.000769109	0.341744
CD70	0.0174766	0.341294
LTBR	0.00290662	0.340807
CXCL17	0.0157032	0.338795
LYN	1.54756e-05	0.338156
CDH2	3.01224e-05	0.337934
SLIT2	0.0100386	0.33725
ACAA1	0.122017	0.337034
IL11	0.0139429	0.336525
SCARF1	0.000956418	0.336238
PNLIPRP2	0.584014	0.335837
PIK3IP1	0.00691164	0.335804
ACVRL1	0.00491732	0.333125
BMP6	8.2444e-05	0.332247
TACC3	0.0402363	0.332161
CLEC4G	0.00965572	0.332051
RRM2B	0.00420896	0.331955
CCL3	0.0430165	0.330875
THBS2	0.0313404	0.330654
IL18	0.0074018	0.330228
TNFRSF14	3.55662e-05	0.329526
MUC13	0.04956	0.329357
CD300E	0.0195115	0.328643
SKAP1	0.000568141	0.328176
NECTIN2	3.01966e-05	0.327732
CCL24	0.147114	0.327703
CCL2	0.0252094	0.327677
LRP1	1.5845e-06	0.327634
CST3	0.000188696	0.32387
PCSK9	0.00519469	0.323863
ENPP5	0.000146081	0.323083
HSPG2	0.00511317	0.322537
WAS	0.00110858	0.321829
GP6	0.0121206	0.320531
AZU1	0.03667	0.319317
CCL15	0.0202207	0.318767
ASGR1	0.000788181	0.318649
MSMB	0.0715535	0.318123
ERBIN	0.0219881	0.317148
DECR1	0.0300037	0.316199
CLEC10A	0.00379043	0.315026
CDC27	2.72617e-06	0.314851
INPP1	0.00029589	0.314495
TINAGL1	0.00103581	0.313876
DNMBP	0.0298766	0.313814
EPHB4	0.00245782	0.312303
DKK3	0.0124517	0.310783
CD164	4.39131e-05	0.309996
TREM2	0.0315844	0.309642
SCRN1	0.0115743	0.30911
MANSC1	1.88283e-05	0.308478
ADAMTS15	0.0183691	0.30842
CXADR	0.0155229	0.308247
MATN2	0.00167883	0.307852
LIF	0.0307912	0.306762
CASP2	0.0776461	0.30676
LILRA5	4.11439e-05	0.305882
CD79B	0.0547232	0.305855
CRNN	0.0512906	0.303416
IL10	0.171809	0.303208
MIA	0.00315277	0.300981
CLSPN	1.82941e-06	0.300843
DAB2	0.000864273	0.300672
PFKFB2	0.116298	0.299312
PLIN1	0.0250042	0.299133
SNAP29	0.0506465	0.298755
SLAMF6	0.000967602	0.298284
HBEGF	0.0473468	0.298277
ARSA	0.00223882	0.297937
LPO	0.0969394	0.297519
ITGB7	0.00436673	0.296893
SEMA4C	0.00179013	0.296097
CEACAM8	0.000575203	0.295782
CCL26	0.0797376	0.295638
CDHR1	0.00971019	0.295232
IGSF3	0.100912	0.294321
PRDX3	0.0439171	0.294277
TFF3	0.0527421	0.293332
SCLY	0.0238384	0.29293
VAMP5	0.0167606	0.292767
PXN	0.0201726	0.292426
TNFRSF10A	0.0229289	0.291922
SIGLEC1	0.00687743	0.289442
YES1	0.0292964	0.289043
IFNGR1	8.33538e-05	0.288979
EGFL7	0.00363182	0.288388
PRL	0.165108	0.287724
F2R	0.00182401	0.287716
ENO2	0.00686389	0.287369
ARSB	0.0331201	0.287074
TRIM5	0.0407064	0.28676
DLK1	0.0559328	0.286608
HSP90B1	0.0281183	0.28608
MAP4K5	0.0169328	0.285969
NME3	1.44601e-05	0.285965
THBS4	0.0279516	0.285897
DNAJB1	0.0392993	0.285843
IGSF8	0.00378173	0.285728
IL18BP	0.0133299	0.284618
CCL4	0.0202086	0.284254
CDKN2D	0.134317	0.282396
KYNU	0.0187711	0.281624
SSB	0.00330893	0.281078
IL32	0.0202335	0.2809
SIGLEC5	0.355951	0.280759
BMP4	0.00590365	0.280714
DCBLD2	0.0178107	0.280272
GYS1	0.0619459	0.279829
IL4R	0.0455966	0.279636
ITGAV	1.11079e-05	0.279414
EIF4EBP1	0.105537	0.278276
ENPP7	0.152061	0.27705
SPINK5	0.00180309	0.275532
C19orf12	0.143502	0.275082
ANXA5	0.00497228	0.27361
SUMF2	0.00272347	0.272443
INPPL1	0.0159748	0.272087
SORD	0.22094	0.271621
TBL1X	0.0170034	0.270683
CD300LG	0.0117889	0.269884
EBI3_IL27	0.00142103	0.269222
DSC2	0.0138875	0.269061
IL33	0.00457227	0.268958
LAYN	0.0658456	0.268903
ITGB1BP2	0.0333648	0.268519
APP	0.00855407	0.267367
NFKBIE	0.00173997	0.267316
CNTN4	7.63056e-05	0.265829
PTK7	0.0123553	0.265761
MCAM	0.00249644	0.264858
VSTM1	0.0651305	0.264849
CTSH	0.0560734	0.263984
SULT2A1	0.148688	0.263279
PLXDC1	0.00202839	0.260203
ADGRG1	0.255546	0.25941
PLA2G4A	0.00733085	0.25884
XPNPEP2	0.268113	0.258591
LPCAT2	0.0189442	0.257775
IKZF2	0.147898	0.25715
GLRX	0.016592	0.256702
FCRLB	0.101498	0.256045
VCAM1	0.00407621	0.254428
MYO9B	0.0320614	0.252961
CSF1	0.00621545	0.25108
FYB1	0.0442846	0.250799
WASF1	0.00337919	0.250693
ATP6AP2	7.31392e-06	0.249918
PRDX6	0.0234395	0.249012
F11R	0.00631392	0.248045
SUSD2	0.0106485	0.248004
EPCAM	0.124292	0.247746
SPOCK1	0.00351785	0.247521
BCL2L11	0.000423735	0.247478
FABP4	0.242825	0.247445
BCAM	0.00481182	0.246421
CES2	0.041713	0.246146
TBC1D5	0.117953	0.245393
NUCB2	0.00270343	0.245244
BTN3A2	0.0197492	0.245074
OMD	0.0229627	0.243902
PTPRF	0.00791014	0.243892
CD163	0.0211664	0.243825
PSPN	0.255522	0.243334
CLEC4A	0.0103332	0.243126
LGALS1	0.00411887	0.242209
SMPD1	0.00485381	0.241931
NDRG1	0.0609891	0.241744
SF3B4	0.0425272	0.241323
C1QTNF1	0.0085055	0.241296
GFER	0.0989439	0.241187
ESAM	0.00194301	0.241093
DPP7	0.0575574	0.240452
EGF	0.0766779	0.240035
IRAG2	0.0196546	0.239867
ATF2	0.130094	0.239257
FUT8	0.0345371	0.239134
EFNA4	0.0588075	0.23789
NID2	0.0784126	0.236941
ACY1	0.0903106	0.235809
LAMP3	0.0137925	0.23532
NMNAT1	0.146453	0.234306
HPCAL1	0.012769	0.230917
MMP1	0.0140637	0.230585
NPDC1	0.0962331	0.230064
FST	0.0523371	0.229806
SERPINE1	0.000255833	0.229176
RGMA	0.0237105	0.229038
ICAM1	0.000981032	0.227724
STK11	0.0134369	0.227484
MPI	0.00596019	0.226255
HPGDS	0.00755989	0.225847
TNF	0.00875849	0.225817
SLAMF8	0.119287	0.225559
CTSC	0.0174742	0.224853
RWDD1	0.034457	0.22482
PGLYRP1	0.0475427	0.224711
IFNLR1	0.00863433	0.224268
ADGRG2	0.00631359	0.223742
MYOC	0.137984	0.223635
ADA	0.00534241	0.223515
SNX9	0.137934	0.2234
CRIM1	0.00189211	0.22285
MESD	0.0220261	0.222646
EFNA1	0.104335	0.221497
VWF	0.000661113	0.221104
IGF1R	0.0130747	0.220802
METAP2	0.0098288	0.220098
IL5RA	0.179574	0.219755
CFC1	0.0428215	0.219466
LYPD3	0.00403348	0.21896
PPIB	0.117324	0.21867
PLA2G10	0.129331	0.21685
IL1R1	0.00498877	0.216684
NTRK3	0.00120271	0.216287
ERBB2	0.00104175	0.216107
CHAC2	0.016639	0.214993
IL1RN	0.220448	0.214505
PTH1R	0.00498589	0.214327
SCGB3A2	0.210253	0.213342
GUCA2A	0.18782	0.213313
VWA1	0.0808466	0.2133
GUSB	0.0156603	0.213074
CD74	0.0251984	0.212317
SLC16A1	0.0285318	0.211938
MPO	0.00619929	0.211368
STX8	0.0404585	0.210542
CDCP1	0.0561797	0.210464
METAP1D	0.152969	0.209824
PI3	0.250566	0.209725
ICAM5	0.0636478	0.209674
MSR1	0.0542255	0.209376
PSG1	0.293457	0.209107
SERPINA9	0.270324	0.208673
AKR1B1	0.0993201	0.208349
CXCL6	0.0675702	0.208227
LACTB2	0.053376	0.208221
SELP	0.0808951	0.207995
ITIH3	0.000407436	0.207184
IL16	0.0214883	0.207028
DNER	0.00154028	0.206704
SIAE	0.00903631	0.20578
SERPINB6	0.0146075	0.2052
PILRB	0.102206	0.205117
KLRD1	0.0830313	0.204646
MAX	0.0411217	0.204611
NECTIN4	0.124769	0.204492
SFTPA2	0.114421	0.204411
CPXM1	0.099144	0.20406
COPE	0.0805292	0.204038
COL9A1	0.0291405	0.203306
CXCL1	0.123111	0.203221
SRC	0.215346	0.202781
IGFBPL1	0.065495	0.202072
SKAP2	0.313807	0.201938
MERTK	0.00208037	0.200815
LPL	0.158629	0.200541
MMP10	0.242174	0.200512
CCL5	0.215701	0.200344
RARRES1	0.0188953	0.200276
TST	0.149867	0.199836
HYOU1	0.00205469	0.198659
CA13	0.277189	0.198596
GNE	0.129823	0.197405
GALNT3	0.064904	0.197206
MET	0.00376503	0.197091
AMBN	0.00446033	0.196237
TNXB	0.00737787	0.195817
TPT1	0.121689	0.195578
GP1BA	0.00377221	0.195196
CIAPIN1	0.190906	0.19513
CEACAM3	0.0160757	0.193727
TCN2	0.0761839	0.193699
BAMBI	0.0250407	0.19362
ANGPT2	0.133151	0.193321
ICAM2	0.00695871	0.192181
CRISP2	0.0894068	0.191557
NOMO1	0.000509449	0.19094
TGFB1	0.00409546	0.190114
YTHDF3	0.0586885	0.189843
CDH1	0.0424186	0.189386
TNFSF14	0.0869785	0.189032
CD59	0.0415663	0.188578
VNN2	0.0148553	0.188194
CSF2RA	0.0984382	0.187632
BSG	0.00690964	0.187614
IL10RB	0.0120485	0.18742
GALNT10	0.00586821	0.187213
NINJ1	0.0251802	0.187203
CETN2	0.18788	0.187134
CEACAM1	0.00698152	0.1868
MCFD2	0.0181591	0.186384
BAG6	0.00612608	0.186051
ROBO2	0.000541442	0.185169
IL18R1	0.0347138	0.183614
PCDH1	2.88523e-06	0.18286
CANT1	0.00134355	0.181897
DIABLO	0.0619672	0.181296
GLT8D2	0.0589857	0.180321
SLC27A4	0.216931	0.179148
NOS3	0.0966754	0.178941
P4HB	0.0252412	0.178394
CCL14	0.0395752	0.177265
CD99	0.053516	0.177156
APOM	0.088487	0.176965
TBC1D23	0.274931	0.176145
LGALS3	0.0402645	0.175827
ELOA	0.123159	0.175723
IL34	0.0981379	0.175602
LEP	0.489787	0.173528
CD99L2	0.0337338	0.173287
PAEP	0.387557	0.173275
GFAP	0.274825	0.172891
TP53	0.00573825	0.172881
STX4	0.185281	0.172774
MEPE	0.00518603	0.172354
SH2D1A	0.150814	0.172073
DNAJB8	0.180667	0.171961
GNLY	0.222807	0.171454
NBL1	0.0707484	0.171339
PROC	0.0321925	0.17088
PSRC1	0.0354356	0.170365
CLEC4D	0.295361	0.17003
TGFBR2	0.206887	0.169777
FUCA1	0.323554	0.169146
LILRB2	0.0307786	0.168278
HLA-E	0.0122443	0.167555
XRCC4	0.0375179	0.166928
MUC16	0.529816	0.166655
CPM	0.127161	0.165864
APOH	0.0484814	0.165841
PCDH17	0.194424	0.165754
NSFL1C	0.248204	0.164958
FUT3_FUT5	0.282601	0.164671
DRG2	0.0940373	0.164669
LCN2	0.171793	0.162026
FABP1	0.535595	0.161928
SCP2	0.342574	0.161616
CALCOCO1	0.282397	0.160976
MEGF9	0.00620013	0.160711
CLEC14A	0.118538	0.160514
NUB1	0.110598	0.159971
FAM3C	0.0162554	0.158933
STK4	0.0892481	0.156967
LYAR	0.144166	0.15689
TREML2	0.0260968	0.156888
F7	0.0733782	0.156704
IVD	0.19694	0.155498
ENO1	0.19302	0.154934
CD93	0.0521971	0.154763
KLB	0.228139	0.154169
LRP11	0.13453	0.153978
MAP3K5	0.474721	0.153947
PGF	0.157173	0.152519
PILRA	0.191698	0.152455
CD58	0.00232066	0.152218
PLXNB3	0.10932	0.152158
NGF	0.00047383	0.152062
FIS1	0.289353	0.152002
COMT	0.220547	0.151493
CA5A	0.575959	0.149915
TBC1D17	0.20417	0.149358
CEP43	0.132184	0.148391
ITGA5	0.0189887	0.148386
DCN	0.104428	0.148317
CTRC	0.529852	0.148085
SEPTIN9	0.00622763	0.147883
NBN	0.194417	0.146822
BACH1	0.121884	0.145258
FCER2	0.391797	0.144595
DSG2	0.0210998	0.144454
CTF1	0.337796	0.144055
GRAP2	0.257608	0.144042
CD34	0.049558	0.14388
MAGED1	0.0232454	0.143738
PDGFC	0.016506	0.143733
SRP14	0.253764	0.143562
CEP20	0.123312	0.143324
SPARC	0.0773676	0.143127
SIGLEC9	0.0156216	0.142907
ST3GAL1	0.111076	0.142766
DLL1	0.171332	0.14267
MFAP5	0.331702	0.142277
LBP	0.402512	0.142276
CST6	0.299204	0.142271
TGFBR3	0.0905126	0.141806
CA4	0.0340348	0.141711
BOC	0.0442556	0.141026
FURIN	0.148492	0.140913
MNDA	0.422624	0.140449
RNASET2	0.0525049	0.140273
EDIL3	0.200602	0.139606
TBCB	0.479357	0.139494
AKR1C4	0.21105	0.138943
FCGR2A	0.267655	0.137882
STC2	0.0838566	0.137775
FOLR3	0.706524	0.137582
SUGT1	0.175324	0.137523
LSM1	0.160431	0.137169
PM20D1	0.589641	0.136723
DPP4	0.0586135	0.135642
HCLS1	0.100577	0.135439
AKT1S1	0.20236	0.135296
CEP164	0.0195702	0.134073
GSTP1	0.112774	0.133796
IGFBP6	0.29732	0.133492
ERP44	0.00563732	0.133441
COL18A1	0.0299269	0.13332
TNFRSF19	0.314504	0.133193
MAPT	0.108331	0.133086
CD209	0.073975	0.132298
CD55	0.0613394	0.131965
TIMD4	0.269835	0.131887
CNPY4	0.122916	0.130915
EBAG9	0.200651	0.130208
WASF3	0.269543	0.12997
PRKRA	0.201655	0.129893
TPP1	0.0692259	0.129784
SIRPA	0.26215	0.128928
TGFBI	0.0281363	0.128471
EGLN1	0.39405	0.127991
SCGB1A1	0.488843	0.127227
PTPRS	0.0756152	0.126897
RNF41	0.198049	0.126578
RASSF2	0.356041	0.126063
NFATC3	0.0889011	0.125833
SESTD1	0.245707	0.125781
JCHAIN	0.299192	0.125743
CREG1	0.127684	0.12423
SHMT1	0.599303	0.12313
RUVBL1	0.524896	0.122898
MAVS	0.287231	0.122564
SCARA5	0.381956	0.122164
GALNT2	0.0462992	0.122059
S100A16	0.48548	0.121664
NRP1	0.0486729	0.121132
IL22RA1	0.214902	0.120524
SORCS2	0.36988	0.119774
ITGB1	0.0433195	0.118432
CTSV	0.340974	0.1184
PPP1R9B	0.233966	0.118342
HARS1	0.191929	0.118222
VAT1	0.0694968	0.117388
GDNF	0.210391	0.117086
HGS	0.234419	0.117007
ACAN	0.0800159	0.116788
ITGB1BP1	0.0417618	0.116644
KIR2DL3	0.437063	0.116516
SEMA3F	0.266989	0.115333
FGF19	0.491651	0.11474
CD33	0.419383	0.114151
BCR	0.221115	0.113934
CD40LG	0.0636978	0.113664
CEBPB	0.372101	0.113193
ALCAM	0.0351589	0.113002
SIGLEC7	0.079759	0.112632
PPCDC	0.234806	0.112198
ST6GAL1	0.204754	0.111728
WFIKKN2	0.323515	0.11168
ANXA11	0.370037	0.11164
CCL16	0.578044	0.111057
FCN2	0.33958	0.111041
TXNDC15	0.0336459	0.110131
COLEC12	0.300768	0.110065
BID	0.486836	0.109577
CHGB	0.455488	0.109377
MZT1	0.309337	0.109091
SPARCL1	0.222771	0.108759
TIMP4	0.294511	0.10768
TNFRSF13C	0.425747	0.107154
NPTN	0.495265	0.106507
SDC4	0.271951	0.10625
SPON2	0.212236	0.10589
VSIR	0.519193	0.10572
BTN2A1	0.261436	0.105502
MPIG6B	0.413038	0.105375
NCF2	0.51922	0.104463
SLC39A5	0.301511	0.104021
CAMKK1	0.213653	0.10354
DCTN6	0.283222	0.103394
TSLP	0.211116	0.102981
TIGAR	0.190854	0.101959
TJAP1	0.252711	0.101748
FCGR2B	0.358924	0.101315
KCNIP4	0.233988	0.101311
C4BPB	0.439967	0.100758
CNPY2	0.545922	0.0999191
ANPEP	0.303443	0.0998903
GCNT1	0.252151	0.0996972
IL12RB1	0.265284	0.0996355
CD46	0.164634	0.0990055
PRKCQ	0.355644	0.0987056
DTX3	0.268455	0.0984423
FAM3B	0.458098	0.0981602
GRK5	0.310445	0.0980872
CLIP2	0.561033	0.0977779
LEPR	0.220266	0.0973462
IGF2R	0.128875	0.0958769
RTN4R	0.269853	0.0949158
CD69	0.50884	0.0946967
GHRHR	0.391503	0.094324
TPSAB1	0.430159	0.0942908
HEBP1	0.216057	0.0936796
PTPRN2	0.465178	0.0930279
MED18	0.330452	0.0929012
AXL	0.266389	0.0921345
LRRC25	0.269323	0.0918419
S100A11	0.29401	0.0917845
DDR1	0.138929	0.0912894
LTBP3	0.465395	0.0908461
GRN	0.273485	0.0906715
FLT4	0.246978	0.0900975
LTO1	0.182956	0.0899173
SULT1A1	0.59662	0.0897996
MMP13	0.53995	0.0891768
SMARCA2	0.325959	0.0879713
SEMA4D	0.0611441	0.0875132
GGA1	0.491717	0.0863574
PVALB	0.654727	0.0859959
ARNT	0.242313	0.0852663
NCK2	0.496024	0.0838632
TPPP3	0.484167	0.0836324
IL20	0.334616	0.0835367
IL10RA	0.363994	0.0832236
PCOLCE	0.481593	0.0831608
MEP1B	0.68755	0.0830646
OSCAR	0.261643	0.0830169
COL4A1	0.524019	0.0829189
CDC37	0.399763	0.0828924
PDGFA	0.43585	0.0825265
AMIGO2	0.147271	0.0810988
EIF4B	0.518702	0.0809443
VASN	0.18368	0.0807877
ANGPT1	0.429564	0.0798455
LIFR	0.271958	0.0793413
PAK4	0.211174	0.0789606
GSAP	0.544386	0.0783961
IL2	0.181991	0.0783449
CRLF1	0.305807	0.0781663
SCARB1	0.37663	0.078129
CHEK2	0.16568	0.0781267
ERBB3	0.207509	0.077008
ECE1	0.316197	0.0765643
PON2	0.228525	0.0765515
CTSD	0.299421	0.0765344
NCLN	0.419936	0.0751218
IDUA	0.474798	0.0745634
PLAU	0.352239	0.0737389
CNTN3	0.334518	0.0732265
NT5E	0.65414	0.0731276
TFRC	0.367974	0.0727731
ABHD14B	0.601623	0.0722262
IGFBP7	0.512459	0.0710534
STX16	0.494497	0.0705647
FGF5	0.487549	0.0705085
LSP1	0.461656	0.0700073
RGMB	0.40913	0.0693815
CTSZ	0.331995	0.0691195
SERPINB9	0.215127	0.0679804
IL6ST	0.0878728	0.0676717
CRX	0.7308	0.0674033
NUDT2	0.57735	0.0672352
NRCAM	0.369833	0.0669876
IFNL1	0.773149	0.0668092
CES3	0.448523	0.0667726
ROR1	0.431699	0.0667102
SELE	0.547199	0.0660521
TNFAIP8	0.383548	0.0659849
ADAM8	0.334272	0.0657742
IL7R	0.568321	0.0651688
FKBP7	0.575603	0.0635796
TNFRSF21	0.438197	0.0628201
SPRY2	0.536244	0.0612814
KRT14	0.2895	0.0605093
GFOD2	0.76814	0.0604716
PLXNB2	0.432118	0.0603911
AGXT	0.774447	0.0603685
FADD	0.536822	0.0603091
DUOX2	0.668748	0.0588179
RAB6B	0.650193	0.0578733
TCL1B	0.77994	0.0578236
FLI1	0.491742	0.0573008
NPY	0.554487	0.0569341
CD276	0.639246	0.0562078
ATXN10	0.640527	0.0557308
CEACAM21	0.773405	0.0555619
PPP1R12A	0.759237	0.0555616
EPHX2	0.708858	0.0548419
STK24	0.35559	0.0547244
CLSTN1	0.659363	0.0537786
LAMP2	0.277514	0.0537271
DEFB4A_DEFB4B	0.811244	0.0526665
CA12	0.609835	0.0497633
PECAM1	0.409705	0.0489556
CXCL14	0.756959	0.0488918
CHRDL1	0.705246	0.0484695
CDSN	0.684118	0.0483792
EPO	0.844857	0.0472759
CPVL	0.72471	0.0471625
IRAK4	0.689601	0.0470322
GDF2	0.621519	0.0465427
SCG2	0.710745	0.046425
CCN2	0.533511	0.0448049
GOPC	0.66635	0.0447981
LILRA2	0.637817	0.04461
ARHGAP1	0.468816	0.0434623
CTSF	0.743873	0.0425454
RNASE3	0.850405	0.0417629
FLT3	0.578848	0.041419
IL13RA1	0.443139	0.0408055
AKT3	0.525171	0.0402869
CALB2	0.720171	0.0401671
KLK1	0.859678	0.0400737
DGKZ	0.578736	0.039696
QDPR	0.738432	0.0389795
WNT9A	0.707348	0.038719
ART3	0.708899	0.0384539
ANGPTL2	0.729882	0.037242
FKBP1B	0.879888	0.0360995
PEBP1	0.778238	0.0354049
CRHR1	0.621421	0.0341002
APEX1	0.810421	0.0337216
BIRC2	0.696895	0.0336042
IL17RA	0.67656	0.0332877
ODAM	0.774202	0.0326632
VEGFC	0.681814	0.0326193
EPHA10	0.742884	0.0323906
C1QA	0.491116	0.0317597
DCXR	0.869231	0.0314164
WFDC12	0.866841	0.0310293
LILRB5	0.859858	0.0309953
SEMA7A	0.68688	0.0301408
PLTP	0.814154	0.0298005
SPINK4	0.866338	0.0294911
AOC1	0.797936	0.0291057
ADGRE2	0.748363	0.0281455
TMPRSS15	0.900722	0.0277972
DKK4	0.824556	0.027344
NTF3	0.789723	0.0271832
CHRDL2	0.843934	0.027053
ADAMTS8	0.807014	0.0270189
ALDH3A1	0.885564	0.0267752
ATP5PO	0.685575	0.0264274
TGM2	0.847082	0.0263939
VPS37A	0.820418	0.0259826
IL20RA	0.78994	0.0254042
CNDP1	0.815236	0.0248755
NAMPT	0.824266	0.0240187
LYPD1	0.85782	0.0237948
AXIN1	0.838342	0.023758
WWP2	0.78725	0.0228485
NCS1	0.816438	0.0225984
IL13	0.826945	0.0219572
CD84	0.687849	0.0209555
ITGAM	0.762015	0.0209406
HNRNPK	0.65903	0.0207239
CHIT1	0.95732	0.0203137
LAMA4	0.799913	0.0202503
CA14	0.866948	0.0197561
REG4	0.904302	0.0190299
NCR1	0.861446	0.0190127
PSME2	0.805224	0.0189901
CST5	0.879605	0.0188288
GLB1	0.804281	0.0182468
CD4	0.815567	0.0176831
PRTG	0.797251	0.0170931
CTSO	0.852361	0.0166109
CCL8	0.927349	0.0165324
CRHBP	0.83787	0.0158981
PPM1A	0.824026	0.015306
RHOC	0.895264	0.0153002
OSMR	0.806837	0.0149098
SSC5D	0.85614	0.0148679
PODXL	0.718638	0.0147724
ITGB2	0.816633	0.0145798
PSME1	0.838233	0.0144118
CDH6	0.902652	0.0136542
CDNF	0.909849	0.0133347
FES	0.877389	0.0132223
BIN2	0.945352	0.0130681
RARRES2	0.902306	0.0129413
CCN5	0.934138	0.0119601
DPEP2	0.812484	0.0118892
TNFRSF4	0.921798	0.011796
PRTFDC1	0.887859	0.0117076
BTC	0.934364	0.0104545
CEP85	0.899931	0.0102918
FGF21	0.975403	0.00984486
CCN3	0.944691	0.00958897
ADAM23	0.927931	0.00957377
MRPL46	0.823544	0.00920358
UMOD	0.962168	0.00725823
ANG	0.930517	0.00695951
CCL18	0.96435	0.00647528
FGF2	0.94513	0.00628777
RAB37	0.968567	0.00590595
MSRA	0.960136	0.00535098
CPE	0.958775	0.00534564
FCGR3B	0.961477	0.00463992
EPHA1	0.965524	0.00448417
ROBO1	0.95205	0.00373438
IL1RAP	0.969974	0.00361923
SMPDL3A	0.980763	0.00295729
SERPINB5	0.98097	0.00185343
CLMP	0.98473	0.00173164
METAP1	0.974788	0.00140801
AGR3	0.993797	0.000936571
PTEN	0.991284	0.000512538
PPY	0.999471	0.000132506
SMOC2	0.999546	8.74438e-05
FMR1	0.996747	-0.000217251
RASA1	0.987245	-0.000971596
SH2B3	0.990521	-0.00140784
PLA2G15	0.977287	-0.00173796
CCL17	0.990118	-0.00219423
GGT5	0.975249	-0.00223233
MAP2K6	0.989753	-0.00239178
HNMT	0.986562	-0.00240631
CASP8	0.977424	-0.00321853
ITGA6	0.969495	-0.00423954
IQGAP2	0.969233	-0.0056148
IL3RA	0.900711	-0.00753445
VSTM2L	0.90224	-0.0112073
JAM2	0.911535	-0.0122634
PSMD9	0.919218	-0.0124047
TEK	0.808544	-0.0129062
MARCO	0.798588	-0.014432
MMP7	0.757688	-0.015301
MFAP3	0.868246	-0.0162728
CSF3	0.919983	-0.0169176
ANGPTL3	0.851302	-0.0173092
GKN1	0.721776	-0.0183002
OPTC	0.878941	-0.0183265
CTSS	0.76484	-0.0184348
MTPN	0.855805	-0.0189362
MASP1	0.721482	-0.0195523
ENTPD5	0.68159	-0.0197863
IL17A	0.844955	-0.0201323
ADAMTS16	0.831361	-0.0206908
SMAD1	0.778267	-0.0215217
NFASC	0.809875	-0.0219255
NPTX1	0.834439	-0.0221177
TBCC	0.80685	-0.0223683
IL19	0.874486	-0.0234161
KIFBP	0.814946	-0.0236911
LGMN	0.799117	-0.0246515
GZMB	0.889053	-0.0252474
LY96	0.747404	-0.0262606
ENTPD6	0.681413	-0.0264662
CASP1	0.786578	-0.0267586
SLITRK6	0.745713	-0.0269821
VTCN1	0.684507	-0.0277425
CXCL12	0.744724	-0.0283717
C2	0.748579	-0.0283878
NXPH1	0.715525	-0.0290881
IL2RB	0.755493	-0.0292903
PTPRM	0.563216	-0.0306946
HLA-DRA	0.824324	-0.0309922
RP2	0.704022	-0.0311589
CASP3	0.78925	-0.0312293
KAZALD1	0.79186	-0.032793
CCL28	0.824048	-0.0327993
ITM2A	0.747971	-0.033295
CASP10	0.781458	-0.0333017
ADAM15	0.643762	-0.0335369
KIRREL2	0.678848	-0.0338421
STAMBP	0.69551	-0.0339702
DUSP3	0.813526	-0.034474
MVK	0.843295	-0.0347599
DAPP1	0.716865	-0.0350623
CLEC1A	0.710891	-0.0360159
FGFR2	0.601692	-0.036099
ATP6V1F	0.683608	-0.036396
NAAA	0.778643	-0.0366341
IL1A	0.809562	-0.0376676
RBP5	0.804034	-0.0384919
SEZ6L2	0.547311	-0.0385987
MILR1	0.734356	-0.0389706
QPCT	0.609999	-0.0393992
TNFSF13B	0.809589	-0.0412458
IMPA1	0.613279	-0.0413183
LEFTY2	0.751659	-0.0432662
IL1RL2	0.607812	-0.0437549
PSMA1	0.569255	-0.0440599
DCTN1	0.606216	-0.0442992
AIF1	0.570386	-0.0444407
NFATC1	0.700538	-0.0445844
COL1A1	0.490526	-0.0453069
GAS6	0.532258	-0.0461552
STXBP3	0.513643	-0.0475229
HYAL1	0.468736	-0.0482723
PRDX5	0.574115	-0.0493196
RANGAP1	0.48845	-0.0495395
CPPED1	0.618823	-0.0497186
TYRO3	0.435557	-0.0502163
RTBDN	0.569964	-0.0504691
CD14	0.742518	-0.0504801
DPP10	0.565891	-0.0506209
RET	0.506543	-0.0509372
EGFR	0.308139	-0.0516861
SIRT5	0.603505	-0.0527033
GLOD4	0.508811	-0.0528375
ASAH2	0.671241	-0.053904
ADGRB3	0.528905	-0.054877
PARK7	0.636385	-0.055356
GFRA2	0.343584	-0.0556123
AMBP	0.377686	-0.0557525
CD48	0.4443	-0.0557768
PDGFRB	0.480075	-0.0558494
NPTXR	0.687049	-0.0559642
FOXO3	0.710574	-0.0560324
ADGRE5	0.601195	-0.0562135
CNST	0.701055	-0.0567973
PRCP	0.597448	-0.0570345
PEAR1	0.296214	-0.0570976
KYAT1	0.700199	-0.0578636
SCARF2	0.538377	-0.0581853
KLK11	0.590256	-0.058486
ADCYAP1R1	0.466072	-0.0589825
CRADD	0.703566	-0.0595337
EIF5A	0.239985	-0.0595421
CCT5	0.397804	-0.0598042
PTPN6	0.623994	-0.0636426
LRIG1	0.551166	-0.064497
RAB6A	0.640022	-0.0647687
MOG	0.5874	-0.0650865
SIGLEC15	0.573519	-0.0685027
TIE1	0.439599	-0.0689962
IL18RAP	0.8094	-0.0694696
SOST	0.557425	-0.0696554
SCG3	0.512841	-0.0708995
LY6D	0.623353	-0.0730605
MLN	0.721093	-0.0772669
HK2	0.137869	-0.0773094
NPPC	0.672743	-0.0779895
NOTCH1	0.116597	-0.0783616
PRELP	0.406403	-0.0787498
INHBC	0.557965	-0.0793317
KDR	0.244625	-0.0806028
ATP6V1D	0.0849564	-0.081248
GAL	0.622093	-0.0814344
ANGPTL7	0.500239	-0.0824145
KRT5	0.364563	-0.0832155
XG	0.606421	-0.0837322
MICB_MICA	0.793909	-0.0837416
SLAMF7	0.476629	-0.0850875
ADA2	0.425152	-0.0851627
FEN1	0.585639	-0.0858716
PDCD1LG2	0.299255	-0.0858935
PBLD	0.624759	-0.0859609
LILRB1	0.160916	-0.0865781
VASH1	0.0162976	-0.0881933
WFIKKN1	0.457534	-0.0913095
CCL19	0.652165	-0.0917058
NCAN	0.40188	-0.0946302
LAIR2	0.746181	-0.0948889
MGLL	0.356195	-0.095893
BST1	0.236633	-0.0972068
EPHB6	0.285694	-0.0976501
VIM	0.424161	-0.0978446
SLAMF1	0.45982	-0.0985873
IL17F	0.434818	-0.100078
ERBB4	0.0917039	-0.102992
CCL13	0.451695	-0.103587
TLR3	0.498952	-0.105556
PDP1	0.081755	-0.105959
DARS1	0.492932	-0.10614
SUSD1	0.0216663	-0.108976
LY75	0.244114	-0.109159
PTGDS	0.349021	-0.109563
ALDH1A1	0.518904	-0.109698
PLXNA4	0.127154	-0.109756
LGALS4	0.461074	-0.109818
EFEMP1	0.250132	-0.110847
NTF4	0.133705	-0.111925
VPS53	0.127571	-0.112208
GZMA	0.263181	-0.112497
IL1B	0.171435	-0.113467
FOLR2	0.155863	-0.114029
BANK1	0.442158	-0.114532
THY1	0.301987	-0.115339
USP8	0.273711	-0.117032
GPC5	0.363873	-0.117258
TPMT	0.268824	-0.118077
FLRT2	0.213697	-0.118799
SOD1	0.27613	-0.120982
TIA1	0.0261447	-0.123934
SEZ6L	0.185068	-0.125107
ICAM3	0.0251887	-0.125785
KIR3DL1	0.59496	-0.126224
STAT5B	0.507242	-0.126609
LGALS7_LGALS7B	0.22862	-0.126868
ENG	0.00233667	-0.127782
PRSS27	0.177944	-0.128239
NCAM2	0.0504106	-0.128505
RBKS	0.423578	-0.129478
MAEA	0.0645537	-0.129524
AIFM1	0.567837	-0.130446
IFNG	0.737289	-0.130939
TANK	0.211945	-0.132197
B4GAT1	0.0850155	-0.133603
ANXA3	0.313141	-0.133989
SIRT2	0.271317	-0.134569
SELPLG	0.00876579	-0.136452
PAM	0.0581944	-0.136712
ENPP2	0.134869	-0.137261
CD83	0.167375	-0.139199
CLUL1	0.127851	-0.140019
IDS	0.0112808	-0.140352
LAG3	0.339506	-0.142398
CRIP2	0.12235	-0.142983
RABGAP1L	0.0867516	-0.142985
GALNT7	0.0107022	-0.14566
ENTPD2	0.123858	-0.146131
DDC	0.409087	-0.14785
CA9	0.39276	-0.1488
HSD11B1	0.227905	-0.152229
TP53INP1	0.00112242	-0.15304
AOC3	0.0595543	-0.15517
SLITRK2	0.120439	-0.15747
CDH5	0.0274267	-0.158664
CCL25	0.295617	-0.160661
CHMP1A	0.0606709	-0.162626
PADI4	0.401737	-0.163668
IFNGR2	0.138101	-0.167288
ACOX1	0.0611676	-0.16757
PDCD1	0.0978121	-0.167739
AFP	0.207411	-0.170045
NELL2	0.0295826	-0.173928
PLPBP	0.103258	-0.175645
DDX58	0.476803	-0.175777
ICAM4	0.105193	-0.178666
IKBKG	0.0977384	-0.179431
CA11	0.000599436	-0.183076
ITGB5	0.00338559	-0.184917
CXCL5	0.330559	-0.187131
FCRL3	0.0161993	-0.188891
TRAF2	0.0769101	-0.191572
CCL11	0.0650236	-0.192086
CCL21	0.191627	-0.192218
FABP6	0.101012	-0.192856
ANXA4	0.0193667	-0.19595
ISM1	0.111654	-0.197871
RGS8	0.103815	-0.198718
THPO	0.0233511	-0.201994
TAFA5	0.142889	-0.202638
FCRL2	0.137284	-0.202667
CD22	0.11231	-0.202985
CD244	0.000507998	-0.203647
PAMR1	0.0141708	-0.206272
GH2	0.432373	-0.208813
VTA1	0.14393	-0.210171
TNFRSF9	0.127485	-0.210797
NELL1	0.107538	-0.211204
CD200R1	0.0101453	-0.211712
DKKL1	0.241101	-0.213712
FHIT	0.185299	-0.215534
PLA2G7	0.00650481	-0.217234
CLEC6A	0.0714656	-0.217383
OGN	0.208912	-0.224731
CD28	0.00823604	-0.231172
LYPD8	0.0315502	-0.232106
MIF	0.113112	-0.232986
CDHR5	0.0141457	-0.233126
ADAMTS13	0.00393388	-0.233713
CKMT1A_CKMT1B	0.0417856	-0.234584
ICOSLG	0.000228973	-0.237164
NCAM1	0.00136055	-0.237936
APRT	0.0380908	-0.23877
CD200	0.00147444	-0.238888
XCL1	0.0609797	-0.239656
NOTCH3	0.0251882	-0.240757
KLRB1	0.0207601	-0.246696
ADAM22	0.0290967	-0.247269
KLK6	0.00296016	-0.24825
UBAC1	0.0114962	-0.250288
CNTNAP2	0.0270776	-0.252166
FOXO1	0.030165	-0.262638
SERPINA12	0.409844	-0.270689
KLK12	0.168102	-0.271784
LXN	0.000128917	-0.279014
GZMH	0.0562397	-0.279236
PIK3AP1	0.0713245	-0.279721
ARHGAP25	0.0484969	-0.280537
CD109	0.000543709	-0.282622
GGH	0.00544243	-0.284636
TNFSF10	0.0150315	-0.286812
IL17D	0.00429423	-0.287406
KLK13	0.0275124	-0.288627
CLC	0.127395	-0.291924
GPNMB	9.36302e-05	-0.292389
ANKRD54	0.00418422	-0.298245
ADH4	0.170991	-0.299146
S100A4	0.00238	-0.300037
SCGN	0.000948778	-0.301935
OLR1	0.108933	-0.3051
STIP1	0.00814159	-0.30733
WIF1	0.000622941	-0.31632
GSTA1	0.263616	-0.318054
NT5C3A	0.0778243	-0.319598
DPP6	0.000303688	-0.320278
FCRL1	0.00888563	-0.324141
ISLR2	0.000109494	-0.326445
CD5	0.000554355	-0.327869
TCL1A	0.080428	-0.329443
KLK4	0.158011	-0.329914
IL4	0.0437336	-0.332533
CRTAM	0.00494394	-0.34326
PSMG3	0.00109388	-0.347605
VEGFD	0.00156239	-0.348807
CHL1	7.08459e-08	-0.348928
LY9	0.0331917	-0.351204
CD8A	0.0302812	-0.353886
BPIFB1	0.0420396	-0.354709
GLO1	0.000958481	-0.356719
FABP9	0.000605045	-0.368931
HAGH	0.00376146	-0.371255
SIT1	0.000127318	-0.375968
TNR	0.000237585	-0.377511
VWC2	0.000670982	-0.390175
CCS	0.00343375	-0.394665
SERPINA11	0.00204765	-0.394861
CARHSP1	0.000345905	-0.401393
CD2AP	0.00133095	-0.403467
CBLN4	3.32185e-05	-0.405146
LHPP	0.00702647	-0.408267
L1CAM	1.65528e-08	-0.410125
ARG1	0.00301347	-0.414254
CNTN2	0.000368514	-0.41698
IPCEF1	0.0163886	-0.419042
KEL	4.96303e-05	-0.419273
GHRL	0.070173	-0.426659
GSTA3	0.0485489	-0.427409
MDGA1	0.0133301	-0.434214
BCAN	1.00524e-06	-0.436125
RILP	0.00511099	-0.438628
APLP1	1.84259e-06	-0.446583
CD160	0.00887054	-0.452279
FCRL6	0.00188724	-0.466764
CCL27	0.000171168	-0.472285
KLK10	1.06855e-05	-0.478277
AK1	0.000129513	-0.494651
RBP2	0.0129863	-0.495117
PPME1	0.000812932	-0.506796
ATG4A	1.01186e-06	-0.513116
OBP2B	0.00124132	-0.516531
FLT3LG	0.000219777	-0.51999
CDH17	0.00172174	-0.522667
SIGLEC6	8.57566e-07	-0.538498
GH1	0.071867	-0.541958
LTA	4.57334e-07	-0.547011
DNPH1	3.09486e-05	-0.54972
TMPRSS5	9.90739e-09	-0.549855
GMPR	3.88748e-06	-0.556065
IGFBP1	0.0393421	-0.582901
AARSD1	2.88035e-05	-0.586173
EDAR	0.000885012	-0.587659
CGA	0.000956233	-0.620689
BLVRB	5.18892e-06	-0.632545
OMG	8.89723e-06	-0.643314
HBQ1	8.23729e-09	-0.666246
FETUB	8.61564e-07	-0.668053
CCL22	1.93823e-06	-0.700016
PKLR	4.18128e-05	-0.748477
KLK14	2.51795e-10	-0.796058
HMBS	4.29101e-07	-0.816836
CLEC4C	8.45833e-08	-0.882049
SPINK6	3.22873e-09	-0.973969
MSTN	2.25572e-07	-0.99812
AHSP	2.99754e-06	-1.10547
CA2	1.39989e-07	-1.12585
IL12B	2.89814e-07	-1.13719
TSHB	1.7603e-07	-1.13808
GPA33	1.68685e-06	-1.29203
CA1	7.9272e-09	-1.29759
IL12A_IL12B	7.46199e-07	-1.35533

## Sheet: Sheet4_sepsis
Protein	p_values	NPX difference
SFRP1	2.71854e-06	2.05417
KRT19	4.89987e-07	1.5534
PTN	1.29172e-05	1.43042
AGR2	2.6196e-06	1.39975
DPY30	1.91377e-07	1.37541
FGFBP1	2.5169e-07	1.36152
BRK1	4.47512e-07	1.13432
CCL7	6.37186e-05	1.1062
IL6	0.000250077	1.07882
SMOC1	1.10299e-06	1.05216
NOS1	1.50388e-06	1.01539
AREG	3.55494e-07	1.00844
MB	1.06661e-05	1.00645
HGF	5.14791e-10	0.986678
MDK	9.05351e-06	0.953065
RSPO1	6.51713e-06	0.937126
SDC1	5.68373e-05	0.910873
CST7	0.000393846	0.848165
VSIG4	1.71744e-06	0.832195
REG1B	1.56603e-06	0.800691
TNFRSF10B	1.16888e-06	0.791831
CEACAM5	1.66403e-05	0.789623
TRIAP1	1.8464e-06	0.789062
IL1RL1	1.69851e-05	0.784556
WFDC2	1.6961e-05	0.776976
MAD1L1	5.06403e-06	0.738004
PLAT	2.93612e-05	0.736997
PRSS2	1.54064e-05	0.734809
GBP2	0.00026009	0.730194
JUN	1.5526e-07	0.724517
CALCA	0.00560792	0.718108
CA6	1.91532e-05	0.714511
SPINK1	0.000914087	0.710472
NDUFS6	7.13749e-05	0.709925
TNNI3	0.000566637	0.701272
KRT18	0.00302327	0.700281
F3	8.51132e-09	0.695095
S100A12	0.00046908	0.686924
CA3	0.00277006	0.684481
GPR37	0.000674697	0.683857
TMSB10	0.000525028	0.666011
CXCL10	0.00500624	0.66601
GDF15	7.9338e-05	0.665118
MAPK9	3.22558e-07	0.660031
ZBTB16	7.39558e-06	0.655261
POLR2F	1.05782e-05	0.654215
CCL20	0.000273243	0.649865
SFTPD	0.00205179	0.64914
AGRN	7.29388e-07	0.63641
BST2	0.0073184	0.625171
CKAP4	7.60386e-07	0.622869
SPON1	3.47595e-06	0.620023
TACSTD2	2.45205e-09	0.614611
GRPEL1	0.00370855	0.613162
CLPS	0.00153041	0.605204
DEFB4A_DEFB4B	0.00795526	0.599562
BAG3	0.000151541	0.598353
HSPA1A	0.000128925	0.597651
SERPINB8	0.000153087	0.597185
LDLR	4.10928e-06	0.594541
ESM1	0.00354568	0.593682
TNFSF11	0.000575036	0.589811
REG1A	4.79705e-05	0.589277
CXCL11	0.0019368	0.586707
IDI2	5.49911e-05	0.572796
CXCL9	0.00363441	0.570007
WARS	0.000492776	0.564193
KLK8	2.66684e-05	0.56267
PSIP1	0.000260669	0.562164
CD1C	6.89484e-06	0.560854
HS6ST1	2.58092e-06	0.559746
MSLN	0.00110045	0.556485
CDKN1A	0.000257674	0.552498
IL1RN	0.00307799	0.549588
EZR	1.55997e-06	0.545097
EPS8L2	3.80873e-05	0.543525
DCTPP1	8.84518e-05	0.542617
LTBP2	0.00218612	0.54125
MATN3	0.000534188	0.535294
PADI2	0.000129925	0.522041
CDH15	0.0062866	0.522025
SPP1	0.00078358	0.514224
IGFBP3	0.000155423	0.513505
LGALS9	1.34949e-05	0.51288
TNFRSF12A	0.000597613	0.508146
CR2	0.000128141	0.506857
NADK	0.00484839	0.502086
AGER	0.00175817	0.498154
PAG1	0.000442613	0.49806
CRTAC1	0.000140485	0.497943
ATP5IF1	0.00224911	0.497097
PRSS8	4.15957e-05	0.494071
FABP5	0.00243737	0.483262
CPA1	0.0069079	0.479981
S100P	0.00734163	0.47576
PQBP1	2.03305e-05	0.471791
FSTL3	7.56103e-05	0.471734
VCAN	1.78415e-07	0.470603
CCN1	0.00176995	0.470155
CDHR2	0.0058022	0.4701
TFPI2	0.000713936	0.469319
NRTN	0.000138874	0.466654
CLTA	1.33236e-06	0.46569
PLA2G1B	0.00210324	0.461818
RETN	0.00180135	0.456404
OGFR	0.000367281	0.451649
HMOX2	0.00223419	0.450845
FRZB	0.00380606	0.448671
BLMH	2.16201e-06	0.447533
SIGLEC10	0.000452358	0.443513
CPB1	0.00465744	0.443043
RSPO3	0.00129922	0.437813
GFRA1	2.06654e-05	0.436285
CCL23	0.000246402	0.436272
DFFA	0.00034021	0.435649
LTA4H	2.33949e-05	0.429935
LRPAP1	0.00348475	0.429433
ITGA11	0.00124727	0.428385
HSPB6	0.00223167	0.424993
CTSL	0.000278097	0.424013
TXLNA	0.00103698	0.423686
COMP	0.00148406	0.421871
ACP6	0.00084229	0.421139
STC1	0.00102628	0.419476
TFPI	1.25378e-06	0.417534
ACTA2	0.0055364	0.417465
HAVCR2	0.000257907	0.4158
PPP1R2	0.000580968	0.413507
ENAH	0.000474767	0.401127
ACP5	0.000473583	0.400381
AGRP	0.00360805	0.399185
IL15	0.000436515	0.398957
CNTN5	6.12443e-06	0.398092
COX5B	0.00270486	0.393924
MFGE8	0.00800742	0.392599
FGR	0.00888829	0.39243
SLC39A14	0.000664819	0.389456
CERT	0.00256001	0.387282
ADM	0.000256522	0.386
LILRB4	0.00227404	0.383551
TNFRSF11B	0.000862205	0.381972
STX6	0.00239032	0.381151
CXCL8	0.00351121	0.380604
LAMP3	0.00181177	0.377721
TNFRSF8	0.00638951	0.376399
CCN4	2.70454e-05	0.371108
ILKAP	0.00187303	0.36323
CAPG	0.00218058	0.361247
LAIR1	0.0056677	0.360109
AMFR	0.000355747	0.35882
NDRG1	0.00727192	0.357957
FUS	0.000329474	0.3559
EPHA2	0.00351448	0.355766
SCRN1	0.00535562	0.353511
PODXL2	0.000256444	0.350667
PDGFRA	0.00188594	0.350172
PREB	2.33053e-05	0.350099
PON3	0.000558986	0.345511
PFDN2	0.000731024	0.344836
ARTN	5.68949e-05	0.344578
CLEC5A	0.00150181	0.34423
TXNDC5	0.00627614	0.344212
CNTN1	1.88137e-05	0.343696
GPKOW	0.0004531	0.343616
MPHOSPH8	0.000466472	0.343562
CD207	0.00661213	0.34308
ITGB6	0.00165019	0.342382
SPINT1	7.781e-06	0.342123
CD274	0.00077871	0.341794
CX3CL1	0.00882631	0.341442
THOP1	0.0016427	0.340875
PCSK9	0.00510802	0.333122
CSTB	0.00775639	0.332397
IL24	0.00126558	0.331372
ITGB7	0.0051039	0.330908
CD300C	0.00214807	0.330034
KIT	0.000319284	0.329893
FCAR	0.00621825	0.329189
ING1	0.000348659	0.328831
ZBTB17	0.0075136	0.328821
LIF	0.00459037	0.328216
CDON	0.00278181	0.327367
FASLG	0.00191509	0.320587
NRP2	0.0001689	0.318808
LRRN1	0.00193237	0.318503
PTX3	0.00170235	0.317799
RAD23B	2.31849e-05	0.31694
CD6	0.00655927	0.315507
TNFRSF1A	0.005378	0.31417
GPC1	0.000279928	0.312363
FOLR1	0.00528481	0.306013
CD38	0.00148576	0.304655
PAPPA	0.00274033	0.298162
ENO2	0.00423019	0.29586
TINAGL1	0.00204923	0.295501
NID1	0.000197035	0.29389
PLIN3	0.00206619	0.291614
TIMP1	0.000361077	0.288273
NTRK2	0.0015194	0.285471
NUDT5	0.00851954	0.283949
RCOR1	0.00196899	0.283358
HS3ST3B1	0.00155432	0.279437
PLAUR	0.00175123	0.278901
NUDC	0.00442105	0.276693
ARID4B	0.00103829	0.275783
CD74	0.00561189	0.274473
CFC1	0.00387986	0.271029
FXYD5	0.00101456	0.259359
MEGF10	0.00193959	0.258866
THBD	0.00478214	0.258744
ASGR1	0.00620978	0.258286
FAS	0.00869194	0.257526
DCN	0.00614835	0.256608
PARP1	0.00608516	0.256173
SKAP1	0.00713412	0.254533
IL34	0.00870748	0.248811
SEMA4C	0.00855512	0.247814
FAP	0.00330479	0.246379
B4GALT1	0.00305255	0.245141
GOLM2	0.00182149	0.244606
HPCAL1	0.00876172	0.244059
CXCL16	0.00199094	0.241558
PIGR	0.00411913	0.241013
TNF	0.00439811	0.238104
CDH2	0.00564851	0.237934
LRP1	0.000136258	0.236358
FLT1	0.0018151	0.23609
NUCB2	0.00120845	0.227952
CNTN4	0.000445695	0.224177
VWF	0.00493949	0.219413
ATP6AP2	0.00159151	0.213102
LYN	0.00394575	0.21302
CST3	0.00933855	0.211483
PPP3R1	0.0028371	0.204922
DNER	0.00236569	0.203274
BCAM	0.00468762	0.198624
TNXB	0.0045483	0.195513
ITGAV	0.0015122	0.18521
IGF1R	0.00589801	0.180909
ITIH3	0.0036016	0.178331
NTRK3	0.00791936	0.167895
GALNT2	0.00599206	0.161572
NOMO1	0.00920063	0.160596
LTO1	0.00818741	0.151568
PCDH1	0.00307994	0.114483
ENG	0.00690847	-0.10958
ADAMTS13	0.00780473	-0.177807
PTPRS	0.00540952	-0.179612
ICOSLG	0.000972559	-0.185389
NCAM2	0.00809477	-0.19244
CD244	0.00268726	-0.19858
LYPD3	0.00905625	-0.216449
PLXNA4	0.00122449	-0.246092
NME3	0.000265223	-0.26237
SIT1	0.00670585	-0.272564
CHL1	0.000273812	-0.277659
TNR	0.00394649	-0.284605
L1CAM	0.00016497	-0.306261
SIGLEC6	0.00225949	-0.314953
VEGFD	0.000244637	-0.344075
MIA	0.000632378	-0.349648
LTA	0.0016316	-0.366954
OMG	0.00864776	-0.367797
KLK14	0.00132953	-0.375574
GFRA3	6.1033e-06	-0.390617
SERPINA11	2.73295e-05	-0.420934
TMPRSS5	2.16331e-06	-0.434997
CDH17	0.0090541	-0.445455
CD160	0.00187611	-0.445556
DPEP1	2.06095e-05	-0.455462
PKLR	0.00749836	-0.506008
OBP2B	0.000174755	-0.508007
FETUB	1.09101e-06	-0.524189
CLEC4C	0.000269765	-0.552955
FABP2	0.00286688	-0.624841
MSTN	0.000410173	-0.639614
IL12B	5.42875e-05	-0.704528
IL12A_IL12B	0.000127074	-0.877052
GPA33	0.00277387	-0.880616
